# Supplementary material for: Single-cell RNA sequencing uncovers a neuron-like macrophage subset associated with cancer pain
Source: Sci Adv. 2022 Oct 7;8(40):eabn5535. doi: 10.1126/sciadv.abn5535 (PMC9544324; doi:10.1126/sciadv.abn5535)
Supplement: Supplementary file 2 — Files S1 to S3 [file sciadv.abn5535_files_s1_to_s3.zip]

Archive with 3 entries (3 files):
- sciadv.abn5535_file_s1.xlsx
- sciadv.abn5535_file_s2.xlsx
- sciadv.abn5535_file_s3.xlsx
