# Supplementary material for: Single-cell RNA sequencing uncovers a neuron-like macrophage subset associated with cancer pain
Source: Sci Adv. 2022 Oct 7;8(40):eabn5535. doi: 10.1126/sciadv.abn5535 (PMC9544324; doi:10.1126/sciadv.abn5535)
Supplement: Supplementary file 2 — Files S1 to S3 [file sciadv.abn5535_files_s1_to_s3.zip › sciadv.abn5535_file_s1.xlsx]

## Sheet: GO of Process Networks (Fig 3B)
Enrichment analysis report
Enrichment by Process Networks					MNT Gene List MetaCore 15062019
#	Networks	Total	pValue	Min FDR	p-value	FDR	In Data	Network Objects from Active Data
1	Cytoskeleton_Spindle microtubules	109	4.00112e-05	0.00300084	4.00112e-05	0.00300084	7	ANAPC2, CDC20, HEC, Cyclin B, Cyclin B1, Tubulin beta 3, Tubulin beta
2	Cell cycle_Mitosis	179	0.000144975	0.00543656	0.000144975	0.00543656	8	ANAPC2, CDC20, HEC, SPBC25, Cyclin B, Cyclin B1, Tubulin beta 3, Tubulin beta
3	Cell adhesion_Cadherins	182	0.000954911	0.0238728	0.000954911	0.0238728	7	CTNNAL1, FRAT1, PTPR-mu, PEZ, Plakophilin 2, WNT, WNT5A
4	Signal transduction_WNT signaling	177	0.0185527	0.247547	0.0185527	0.247547	5	FRAT1, PAX6, Cyclin B1, WNT, WNT5A
5	Cell cycle_Core	118	0.01914	0.247547	0.01914	0.247547	4	CDC20, HEC, Cyclin B, Cyclin B1
6	Development_Neurogenesis_Synaptogenesis	180	0.0198038	0.247547	0.0198038	0.247547	5	SHANK, Endophilin A3, SYT13, Synaptotagmin, WNT
7	Development_Neurogenesis in general	192	0.0253618	0.271733	0.0253618	0.271733	5	PAX6, EGR2 (Krox20), WNT, WNT5A, p90RSK4(RPS6KA6)
8	Cell cycle_G2-M	206	0.033014	0.309506	0.033014	0.309506	5	ANAPC2, CDC20, AP-2A, Cyclin B, Cyclin B1
9	Reproduction_Progesterone signaling	215	0.0386246	0.321871	0.0386246	0.321871	5	CDC20, Cyclin B1, PLA2, WNT, ADAM-TS1
10	Development_Ossification and bone remodeling	157	0.0473831	0.355374	0.0473831	0.355374	4	GHR, PHEX, HOXA9, WNT
