# Supplementary material for: Single-cell RNA sequencing uncovers a neuron-like macrophage subset associated with cancer pain
Source: Sci Adv. 2022 Oct 7;8(40):eabn5535. doi: 10.1126/sciadv.abn5535 (PMC9544324; doi:10.1126/sciadv.abn5535)
Supplement: Supplementary file 2 — Files S1 to S3 [file sciadv.abn5535_files_s1_to_s3.zip › sciadv.abn5535_file_s2.xlsx]

## Sheet: DEGs of human TUBB3+ and MNT
FeatureID	FeatureName	TUBB3 Average	TUBB3 Log2 Fold Change	TUBB3 P-Value	TUBB3+ CD68+ Average	TUBB3+ CD68+ Log2 Fold Change	TUBB3+ CD68+ P-Value
ENSG00000129226	CD68	0	-8.36267	8.34e-07	5.39594	8.36267	8.34e-07
ENSG00000158869	FCER1G	0	-8.02985	4.46e-05	4.28342	8.02985	4.46e-05
ENSG00000118785	SPP1	0.0166087	-9.97847	0.0217808	33.0965	9.97847	0.0217808
ENSG00000090382	LYZ	0.0830436	-5.80745	0.0705595	5.50844	5.80745	0.0705595
ENSG00000129538	RNASE1	0	-7.60402	0.583261	3.18756	7.60402	0.583261
ENSG00000159189	C1QC	0	-6.69877	0.585629	1.70003	6.69877	0.585629
ENSG00000090104	RGS1	0.0332174	-4.90953	0.814325	1.47503	4.90953	0.814325
ENSG00000188976	NOC2L	1.97644	-0.00771097	1	1.97504	0.00771097	1
ENSG00000188290	HES4	3.67053	0.0200539	1	3.58757	-0.0200539	1
ENSG00000188157	AGRN	1.27887	0.223665	1	1.09169	-0.223665	1
ENSG00000078808	SDF4	3.13905	-0.132442	1	3.41257	0.132442	1
ENSG00000160087	UBE2J2	1.16261	0.0184048	1	1.14586	-0.0184048	1
ENSG00000127054	INTS11	1.66087	-0.219475	1	1.92504	0.219475	1
ENSG00000175756	AURKAIP1	5.23175	0.0401716	1	5.0376	-0.0401716	1
ENSG00000221978	CCNL2	1.29548	0.0521442	1	1.24586	-0.0521442	1
ENSG00000242485	MRPL20	4.03592	-0.0360604	1	4.10008	0.0360604	1
ENSG00000179403	VWA1	1.01313	-0.218369	1	1.17919	0.218369	1
ENSG00000197785	ATAD3A	1.06296	0.205134	1	0.920851	-0.205134	1
ENSG00000160075	SSU72	4.46775	0.0582306	1	4.25008	-0.0582306	1
ENSG00000078369	GNB1	1.27887	0.107766	1	1.18336	-0.107766	1
ENSG00000162585	FAAP20	2.30861	0.214681	1	1.97504	-0.214681	1
ENSG00000157916	RER1	4.68366	-0.0367693	1	4.75842	0.0367693	1
ENSG00000157911	PEX10	1.06296	0.306063	1	0.85835	-0.306063	1
ENSG00000157873	TNFRSF14	1.04635	-0.303589	1	1.29169	0.303589	1
ENSG00000130762	ARHGEF16	1.64426	-0.0407398	1	1.68337	0.0407398	1
ENSG00000130764	LRRC47	0.996523	-0.136475	1	1.09585	0.136475	1
ENSG00000116251	RPL22	44.4283	0.237954	1	37.2215	-0.237954	1
ENSG00000116237	ICMT	2.22557	0.199129	1	1.92504	-0.199129	1
ENSG00000097021	ACOT7	1.41174	-0.214939	1	1.63336	0.214939	1
ENSG00000069812	HES2	1.37852	-0.313495	1	1.70837	0.313495	1
ENSG00000171735	CAMTA1	2.17574	-0.105128	1	2.32504	0.105128	1
ENSG00000049245	VAMP3	1.89339	-0.111018	1	2.03337	0.111018	1
ENSG00000116288	PARK7	10.4635	0.0913263	1	9.71269	-0.0913263	1
ENSG00000116285	ERRFI1	2.05948	-0.436412	1	2.77089	0.436412	1
ENSG00000074800	ENO1	29.0487	0.0852075	1	27.0588	-0.0852075	1
ENSG00000178585	CTNNBIP1	1.76052	-0.170094	1	1.97087	0.170094	1
ENSG00000142657	PGD	2.42487	-0.213314	1	2.79172	0.213314	1
ENSG00000160049	DFFA	1.31209	0.254716	1	1.09585	-0.254716	1
ENSG00000120948	TARDBP	1.24565	0.0702915	1	1.18336	-0.0702915	1
ENSG00000116649	SRM	1.37852	0.260975	1	1.14586	-0.260975	1
ENSG00000171824	EXOSC10	1.01313	0.196669	1	0.88335	-0.196669	1
ENSG00000116670	MAD2L2	2.00966	0.0624294	1	1.91254	-0.0624294	1
ENSG00000177674	AGTRAP	5.5141	-0.048581	1	5.64594	0.048581	1
ENSG00000083444	PLOD1	1.07957	0.00476797	1	1.07502	-0.00476797	1
ENSG00000162496	DHRS3	0.896871	-0.426333	1	1.20836	0.426333	1
ENSG00000142634	EFHD2	3.52105	0.0359347	1	3.40423	-0.0359347	1
ENSG00000142627	EPHA2	1.41174	-0.177754	1	1.5917	0.177754	1
ENSG00000055070	SZRD1	1.12939	-0.00705055	1	1.13335	0.00705055	1
ENSG00000157191	NECAP2	0.697566	-0.521366	1	1.00835	0.521366	1
ENSG00000117118	SDHB	2.44148	0.0991727	1	2.26254	-0.0991727	1
ENSG00000053372	MRTO4	1.07957	-0.268443	1	1.30002	0.268443	1
ENSG00000053371	AKR7A2	2.27539	-0.147913	1	2.50421	0.147913	1
ENSG00000077549	CAPZB	4.43453	-0.127905	1	4.80009	0.127905	1
ENSG00000173436	MICOS10	6.32792	0.0281117	1	6.14178	-0.0281117	1
ENSG00000158747	NBL1	1.34531	-0.216013	1	1.55836	0.216013	1
ENSG00000244038	DDOST	4.23522	-0.0767437	1	4.42508	0.0767437	1
ENSG00000127483	HP1BP3	2.00966	-0.141929	1	2.20421	0.141929	1
ENSG00000070831	CDC42	3.50444	-0.315877	1	4.32508	0.315877	1
ENSG00000173372	C1QA	0	-5.99436	1	1.04169	5.99436	1
ENSG00000125944	HNRNPR	2.72383	-0.269364	1	3.2584	0.269364	1
ENSG00000204219	TCEA3	1.09618	-0.41616	1	1.46253	0.41616	1
ENSG00000117318	ID3	17.3229	0.419187	1	12.8044	-0.419187	1
ENSG00000142676	RPL11	108.621	0.162442	1	95.8768	-0.162442	1
ENSG00000057757	PITHD1	1.51139	0.156448	1	1.35003	-0.156448	1
ENSG00000011009	LYPLA2	2.98957	0.161878	1	2.65005	-0.161878	1
ENSG00000117308	GALE	2.44148	0.252945	1	2.03337	-0.252945	1
ENSG00000189266	PNRC2	1.06296	-0.271913	1	1.28336	0.271913	1
ENSG00000188529	SRSF10	2.35844	-0.0378722	1	2.40421	0.0378722	1
ENSG00000133226	SRRM1	3.90305	0.0605436	1	3.7084	-0.0605436	1
ENSG00000169504	CLIC4	1.36192	-0.0271568	1	1.38336	0.0271568	1
ENSG00000117614	SYF2	1.29548	-0.0853593	1	1.37086	0.0853593	1
ENSG00000117616	RSRP1	1.29548	-0.436714	1	1.75003	0.436714	1
ENSG00000183726	TMEM50A	3.83661	-0.29025	1	4.65009	0.29025	1
ENSG00000117632	STMN1	8.78601	0.278838	1	7.16264	-0.278838	1
ENSG00000142684	ZNF593	2.39166	0.262273	1	1.9792	-0.262273	1
ENSG00000142669	SH3BGRL3	10.7957	-0.576794	1	15.9253	0.576794	1
ENSG00000169442	CD52	0.664349	-1.34122	1	1.70003	1.34122	1
ENSG00000198830	HMGN2	16.6419	-0.200235	1	18.9004	0.200235	1
ENSG00000175793	SFN	21.6412	0.0402191	1	20.8004	-0.0402191	1
ENSG00000090273	NUDC	3.30514	-0.0246201	1	3.3334	0.0246201	1
ENSG00000186501	TMEM222	1.17922	0.147107	1	1.06252	-0.147107	1
ENSG00000142765	SYTL1	2.22557	-0.0201437	1	2.24171	0.0201437	1
ENSG00000158195	WASF2	2.44148	-0.0421832	1	2.49588	0.0421832	1
ENSG00000117748	RPA2	1.46157	0.0141237	1	1.44169	-0.0141237	1
ENSG00000126698	DNAJC8	1.94322	-0.0500679	1	2.00004	0.0500679	1
ENSG00000130770	ATP5IF1	8.22132	0.125635	1	7.45431	-0.125635	1
ENSG00000242125	SNHG3	1.21244	-0.117145	1	1.31253	0.117145	1
ENSG00000197989	SNHG12	1.62765	-0.200816	1	1.86254	0.200816	1
ENSG00000120656	TAF12	1.26226	0.000794693	1	1.25836	-0.000794693	1
ENSG00000198492	YTHDF2	2.34183	0.0447802	1	2.25421	-0.0447802	1
ENSG00000116350	SRSF4	2.00966	-0.213614	1	2.31671	0.213614	1
ENSG00000162511	LAPTM5	0.415218	-2.94809	1	3.28756	2.94809	1
ENSG00000060688	SNRNP40	1.34531	-0.25398	1	1.60003	0.25398	1
ENSG00000121766	ZCCHC17	1.46157	0.0778761	1	1.37919	-0.0778761	1
ENSG00000168528	SERINC2	6.82618	-0.268532	1	8.13766	0.268532	1
ENSG00000142910	TINAGL1	2.20896	0.103692	1	2.04171	-0.103692	1
ENSG00000162517	PEF1	1.37852	0.0252037	1	1.35003	-0.0252037	1
ENSG00000184007	PTP4A2	0.91348	-0.477558	1	1.27502	0.477558	1
ENSG00000121774	KHDRBS1	4.71688	-0.011383	1	4.70842	0.011383	1
ENSG00000084623	EIF3I	6.69331	0.11674	1	6.10845	-0.11674	1
ENSG00000116478	HDAC1	1.76052	-0.235547	1	2.06254	0.235547	1
ENSG00000175130	MARCKSL1	6.36114	-0.0498023	1	6.51679	0.0498023	1
ENSG00000176261	ZBTB8OS	1.02974	-0.185089	1	1.17086	0.185089	1
ENSG00000162521	RBBP4	3.32174	-0.25288	1	3.92507	0.25288	1
ENSG00000134684	YARS	0.946697	-0.278579	1	1.15002	0.278579	1
ENSG00000121900	TMEM54	1.27887	-0.13402	1	1.40003	0.13402	1
ENSG00000004455	AK2	3.93627	0.0391099	1	3.79591	-0.0391099	1
ENSG00000163866	SMIM12	1.3287	0.0834125	1	1.25002	-0.0834125	1
ENSG00000189280	GJB5	1.31209	-0.0759292	1	1.37919	0.0759292	1
ENSG00000188910	GJB3	2.12592	-0.143448	1	2.33338	0.143448	1
ENSG00000116560	SFPQ	3.4214	0.0286174	1	3.32506	-0.0286174	1
ENSG00000126067	PSMB2	4.60062	0.100356	1	4.25008	-0.100356	1
ENSG00000054116	TRAPPC3	2.02626	-0.0315881	1	2.05837	0.0315881	1
ENSG00000116871	MAP7D1	0.996523	-0.168896	1	1.12085	0.168896	1
ENSG00000054118	THRAP3	3.02279	0.0856142	1	2.82505	-0.0856142	1
ENSG00000181817	LSM10	1.17922	0.158422	1	1.05419	-0.158422	1
ENSG00000116898	MRPS15	4.51757	-0.0108783	1	4.50842	0.0108783	1
ENSG00000163874	ZC3H12A	2.97296	0.509033	1	2.07087	-0.509033	1
ENSG00000163875	MEAF6	2.07609	0.0385827	1	2.00837	-0.0385827	1
ENSG00000134697	GNL2	1.64426	0.406719	1	1.23336	-0.406719	1
ENSG00000197982	C1orf122	1.46157	0.209742	1	1.25836	-0.209742	1
ENSG00000183431	SF3A3	1.528	-0.0189344	1	1.5417	0.0189344	1
ENSG00000183520	UTP11	1.57783	0.357573	1	1.22502	-0.357573	1
ENSG00000214114	MYCBP	1.66087	0.247376	1	1.39169	-0.247376	1
ENSG00000168653	NDUFS5	12.2738	0.0537502	1	11.6919	-0.0537502	1
ENSG00000127603	MACF1	1.17922	-0.0427174	1	1.21252	0.0427174	1
ENSG00000090621	PABPC4	2.60757	-0.0409652	1	2.66255	0.0409652	1
ENSG00000084072	PPIE	1.34531	0.0586097	1	1.28752	-0.0586097	1
ENSG00000131236	CAP1	4.01931	-0.329227	1	5.00426	0.329227	1
ENSG00000131238	PPT1	1.04635	-0.573565	1	1.55836	0.573565	1
ENSG00000171793	CTPS1	1.21244	0.0886034	1	1.13752	-0.0886034	1
ENSG00000127129	EDN2	0.64774	-1.07593	1	1.37919	1.07593	1
ENSG00000127125	PPCS	3.08922	-0.0533522	1	3.17923	0.0533522	1
ENSG00000171960	PPIH	1.59444	0.296324	1	1.29169	-0.296324	1
ENSG00000065978	YBX1	17.0738	0.172835	1	14.9711	-0.172835	1
ENSG00000117394	SLC2A1	1.39513	-0.368314	1	1.79587	0.368314	1
ENSG00000117395	EBNA1BP2	2.42487	0.0527332	1	2.32088	-0.0527332	1
ENSG00000066322	ELOVL1	2.59096	0.0745862	1	2.44171	-0.0745862	1
ENSG00000178922	HYI	1.02974	0.233363	1	0.875017	-0.233363	1
ENSG00000142949	PTPRF	1.67748	0.0166123	1	1.65003	-0.0166123	1
ENSG00000117410	ATP6V0B	9.21784	-0.307954	1	11.2877	0.307954	1
ENSG00000117419	ERI3	1.89339	0.219046	1	1.6167	-0.219046	1
ENSG00000142937	RPS8	128.286	0.143784	1	114.706	-0.143784	1
ENSG00000126088	UROD	1.146	0.00843307	1	1.13752	-0.00843307	1
ENSG00000117450	PRDX1	15.8281	0.124739	1	14.3503	-0.124739	1
ENSG00000117448	AKR1A1	2.49131	-0.399123	1	3.26256	0.399123	1
ENSG00000132780	NASP	3.10583	0.152393	1	2.77089	-0.152393	1
ENSG00000159596	TMEM69	1.29548	-0.0319201	1	1.32086	0.0319201	1
ENSG00000117472	TSPAN1	1.81035	-0.310236	1	2.23338	0.310236	1
ENSG00000132128	LRRC41	1.24565	0.050184	1	1.20002	-0.050184	1
ENSG00000173660	UQCRH	21.0765	0.141226	1	18.8879	-0.141226	1
ENSG00000162366	PDZK1IP1	4.55079	-0.453833	1	6.17512	0.453833	1
ENSG00000162368	CMPK1	2.39166	-0.508245	1	3.37923	0.508245	1
ENSG00000123091	RNF11	1.21244	-0.135293	1	1.32919	0.135293	1
ENSG00000117859	OSBPL9	1.146	-0.0833594	1	1.21252	0.0833594	1
ENSG00000078618	NRDC	1.62765	-0.148349	1	1.79587	0.148349	1
ENSG00000117862	TXNDC12	1.99305	-0.0754982	1	2.08754	0.0754982	1
ENSG00000134717	BTF3L4	2.64079	-0.184706	1	2.97922	0.184706	1
ENSG00000116171	SCP2	3.27192	0.0291099	1	3.17923	-0.0291099	1
ENSG00000162385	MAGOH	1.82696	0.131353	1	1.65836	-0.131353	1
ENSG00000081870	HSPB11	1.84357	0.0498274	1	1.77087	-0.0498274	1
ENSG00000116212	LRRC42	1.06296	0.0570354	1	1.02085	-0.0570354	1
ENSG00000116209	TMEM59	8.05523	-0.473045	1	11.0627	0.473045	1
ENSG00000116221	MRPL37	2.77366	0.187105	1	2.41671	-0.187105	1
ENSG00000116133	DHCR24	3.37157	-0.454991	1	4.58342	0.454991	1
ENSG00000184292	TACSTD2	18.635	-0.305945	1	22.7713	0.305945	1
ENSG00000177606	JUN	4.99922	-0.855205	1	8.9585	0.855205	1
ENSG00000162599	NFIA	0.764001	-0.462582	1	1.05835	0.462582	1
ENSG00000162607	USP1	1.528	0.158789	1	1.36253	-0.158789	1
ENSG00000079739	PGM1	1.36192	-0.30599	1	1.6792	0.30599	1
ENSG00000162434	JAK1	1.07957	-0.433751	1	1.45836	0.433751	1
ENSG00000213625	LEPROT	1.89339	-0.285852	1	2.29588	0.285852	1
ENSG00000142864	SERBP1	9.23445	0.0159013	1	9.03351	-0.0159013	1
ENSG00000116754	SRSF11	4.51757	0.0228154	1	4.40425	-0.0228154	1
ENSG00000132485	ZRANB2	1.64426	0.141258	1	1.48336	-0.141258	1
ENSG00000117054	ACADM	1.31209	0.00909138	1	1.30002	-0.00909138	1
ENSG00000137955	RABGGTB	1.42835	-0.220119	1	1.65836	0.220119	1
ENSG00000162613	FUBP1	1.51139	0.104139	1	1.40003	-0.104139	1
ENSG00000174021	GNG5	9.23445	-0.100957	1	9.79602	0.100957	1
ENSG00000117151	CTBS	0.896871	-0.479863	1	1.25419	0.479863	1
ENSG00000142867	BCL10	0.880262	-0.210445	1	1.02085	0.210445	1
ENSG00000142871	CCN1	3.13905	0.707834	1	1.9042	-0.707834	1
ENSG00000122417	ODF2L	1.11278	-0.110281	1	1.20002	0.110281	1
ENSG00000137975	CLCA2	1.17922	-0.0865125	1	1.25002	0.0865125	1
ENSG00000016602	CLCA4	0.631131	-0.697418	1	1.03335	0.697418	1
ENSG00000097033	SH3GLB1	1.59444	-0.255795	1	1.89587	0.255795	1
ENSG00000183291	SELENOF	2.4747	-0.0817116	1	2.60005	0.0817116	1
ENSG00000143013	LMO4	1.11278	-0.0800133	1	1.17502	0.0800133	1
ENSG00000065243	PKN2	1.47818	-0.115927	1	1.59586	0.115927	1
ENSG00000137947	GTF2B	1.07957	-0.0658866	1	1.12919	0.0658866	1
ENSG00000122406	RPL5	51.3209	0.266404	1	42.155	-0.266404	1
ENSG00000067334	DNTTIP2	1.57783	-0.131342	1	1.72087	0.131342	1
ENSG00000117525	F3	1.91	-0.270745	1	2.29171	0.270745	1
ENSG00000117519	CNN3	1.87679	0.251651	1	1.5667	-0.251651	1
ENSG00000137996	RTCA	1.3287	0.0270133	1	1.30002	-0.0270133	1
ENSG00000085491	SLC25A24	0.963306	-0.211637	1	1.11669	0.211637	1
ENSG00000134186	PRPF38B	1.46157	-0.169136	1	1.63753	0.169136	1
ENSG00000031698	SARS	2.4747	0.011244	1	2.43755	-0.011244	1
ENSG00000143106	PSMA5	4.70027	0.0105853	1	4.62092	-0.0105853	1
ENSG00000065135	GNAI3	2.4747	-0.00345254	1	2.46255	0.00345254	1
ENSG00000134248	LAMTOR5	3.78679	0.0187244	1	3.70424	-0.0187244	1
ENSG00000156171	DRAM2	0.813827	-0.691845	1	1.32086	0.691845	1
ENSG00000116455	WDR77	1.64426	0.18641	1	1.43753	-0.18641	1
ENSG00000116459	ATP5PB	9.84897	0.268917	1	8.08349	-0.268917	1
ENSG00000116473	RAP1A	1.24565	-0.294527	1	1.52503	0.294527	1
ENSG00000116489	CAPZA1	2.25879	-0.212498	1	2.60005	0.212498	1
ENSG00000155366	RHOC	5.48088	0.181706	1	4.78342	-0.181706	1
ENSG00000116752	BCAS2	2.02626	0.0462525	1	1.95004	-0.0462525	1
ENSG00000009307	CSDE1	5.11549	-0.150099	1	5.62094	0.150099	1
ENSG00000163399	ATP1A1	9.31749	-0.0501533	1	9.54185	0.0501533	1
ENSG00000116815	CD58	3.0394	-0.110281	1	3.25423	0.110281	1
ENSG00000131788	PIAS3	1.17922	-0.0427174	1	1.21252	0.0427174	1
ENSG00000131779	PEX11B	1.16261	0.287725	1	0.950018	-0.287725	1
ENSG00000265241	RBM8A	5.03244	0.190311	1	4.36675	-0.190311	1
ENSG00000265972	TXNIP	14.2005	-0.434586	1	18.9754	0.434586	1
ENSG00000143368	SF3B4	3.25531	0.0954082	1	3.02089	-0.0954082	1
ENSG00000117362	APH1A	3.75357	-0.261012	1	4.45842	0.261012	1
ENSG00000266472	MRPS21	5.21514	0.364998	1	4.00841	-0.364998	1
ENSG00000143369	ECM1	0.996523	-0.70679	1	1.6292	0.70679	1
ENSG00000143384	MCL1	3.07261	-0.446555	1	4.15425	0.446555	1
ENSG00000143420	ENSA	4.66705	-0.0291987	1	4.71676	0.0291987	1
ENSG00000163131	CTSS	0.26574	-2.22998	1	1.30419	2.22998	1
ENSG00000143418	CERS2	1.92661	-0.185876	1	2.17921	0.185876	1
ENSG00000197622	CDC42SE1	1.528	-0.0648596	1	1.5917	0.0648596	1
ENSG00000163156	SCNM1	0.930088	-0.26139	1	1.11669	0.26139	1
ENSG00000163159	VPS72	1.44496	0.0485965	1	1.39169	-0.0485965	1
ENSG00000159352	PSMD4	3.52105	0.0536803	1	3.36256	-0.0536803	1
ENSG00000159377	PSMB4	2.60757	0.0985685	1	2.41671	-0.0985685	1
ENSG00000143436	MRPL9	1.57783	0.309479	1	1.26669	-0.309479	1
ENSG00000197747	S100A10	37.4194	0.112639	1	34.1965	-0.112639	1
ENSG00000163191	S100A11	78.6423	-0.0469842	1	80.264	0.0469842	1
ENSG00000163209	SPRR3	0.431827	-1.51586	1	1.26252	1.51586	1
ENSG00000169469	SPRR1B	2.75705	-0.669781	1	4.35425	0.669781	1
ENSG00000241794	SPRR2A	1.79374	-1.08118	1	3.77924	1.08118	1
ENSG00000163220	S100A9	247.686	-0.349883	1	311.818	0.349883	1
ENSG00000163221	S100A12	0.979915	-1.26059	1	2.35421	1.26059	1
ENSG00000143546	S100A8	339.316	-0.0368368	1	343.844	0.0368368	1
ENSG00000184330	S100A7A	0.880262	-0.511104	1	1.25836	0.511104	1
ENSG00000143556	S100A7	222.374	0.0965456	1	205.446	-0.0965456	1
ENSG00000197956	S100A6	201.48	-0.179709	1	225.429	0.179709	1
ENSG00000196154	S100A4	4.83314	-0.54466	1	6.98347	0.54466	1
ENSG00000196754	S100A2	246.922	0.253523	1	204.604	-0.253523	1
ENSG00000188643	S100A16	22.3221	0.0619491	1	21.1337	-0.0619491	1
ENSG00000189334	S100A14	19.4156	0.0753973	1	18.2128	-0.0753973	1
ENSG00000189171	S100A13	2.39166	-0.211415	1	2.75005	0.211415	1
ENSG00000160679	CHTOP	1.39513	0.0827923	1	1.31253	-0.0827923	1
ENSG00000143553	SNAPIN	1.54461	0.0160711	1	1.52086	-0.0160711	1
ENSG00000143621	ILF2	5.66357	0.0429912	1	5.44177	-0.0429912	1
ENSG00000143570	SLC39A1	2.60757	-0.0984155	1	2.77089	0.0984155	1
ENSG00000143543	JTB	6.02897	-0.0638451	1	6.23762	0.0638451	1
ENSG00000143545	RAB13	3.91966	-0.138295	1	4.27508	0.138295	1
ENSG00000177954	RPS27	58.961	0.0640484	1	55.7219	-0.0640484	1
ENSG00000143549	TPM3	7.07531	-0.208796	1	8.09182	0.208796	1
ENSG00000143612	C1orf43	5.8961	-0.0588371	1	6.07928	0.0588371	1
ENSG00000143569	UBAP2L	1.17922	-0.0427174	1	1.21252	0.0427174	1
ENSG00000143575	HAX1	2.80687	0.112777	1	2.57505	-0.112777	1
ENSG00000160710	ADAR	1.19583	-0.16391	1	1.33753	0.16391	1
ENSG00000163344	PMVK	1.59444	0.277887	1	1.30836	-0.277887	1
ENSG00000160691	SHC1	1.07957	-0.153349	1	1.20002	0.153349	1
ENSG00000173207	CKS1B	0.963306	-0.305082	1	1.19169	0.305082	1
ENSG00000160688	FLAD1	0.896871	-0.401329	1	1.18752	0.401329	1
ENSG00000143537	ADAM15	3.10583	-0.0792538	1	3.25423	0.0792538	1
ENSG00000169242	EFNA1	4.51757	-0.119885	1	4.86259	0.119885	1
ENSG00000169241	SLC50A1	1.06296	-0.114192	1	1.15002	0.114192	1
ENSG00000179085	DPM3	1.56122	0.243257	1	1.31253	-0.243257	1
ENSG00000163463	KRTCAP2	8.58671	-0.098106	1	9.09184	0.098106	1
ENSG00000185499	MUC1	1.36192	-0.151604	1	1.50836	0.151604	1
ENSG00000173171	MTX1	2.04287	0.200059	1	1.7667	-0.200059	1
ENSG00000177628	GBA	1.06296	-0.219619	1	1.23752	0.219619	1
ENSG00000116521	SCAMP3	2.54113	-0.131071	1	2.76255	0.131071	1
ENSG00000160752	FDPS	6.0954	0.31463	1	4.85009	-0.31463	1
ENSG00000160753	RUSC1	1.95983	-0.12518	1	2.12504	0.12518	1
ENSG00000116539	ASH1L	0.797219	-0.468804	1	1.10835	0.468804	1
ENSG00000132676	DAP3	2.32522	-0.114488	1	2.50005	0.114488	1
ENSG00000163479	SSR2	5.56392	-0.178359	1	6.23345	0.178359	1
ENSG00000116586	LAMTOR2	2.87331	-0.111256	1	3.07923	0.111256	1
ENSG00000132698	RAB25	5.56392	-0.110281	1	5.94595	0.110281	1
ENSG00000160789	LMNA	10.1811	0.0662245	1	9.61685	-0.0662245	1
ENSG00000160783	PMF1	1.41174	-0.0186179	1	1.42503	0.0186179	1
ENSG00000163472	TMEM79	1.11278	0.364205	1	0.862516	-0.364205	1
ENSG00000198715	GLMP	1.17922	-0.304104	1	1.45419	0.304104	1
ENSG00000163468	CCT3	7.4241	0.177207	1	6.49596	-0.177207	1
ENSG00000163382	NAXE	5.76323	-0.0616738	1	5.95428	0.0616738	1
ENSG00000143320	CRABP2	1.29548	-0.296466	1	1.58753	0.296466	1
ENSG00000143319	ISG20L2	0.930088	-0.102817	1	1.00002	0.102817	1
ENSG00000143314	MRPL24	3.32174	0.335912	1	2.60838	-0.335912	1
ENSG00000143321	HDGF	1.528	0.0984884	1	1.42086	-0.0984884	1
ENSG00000143294	PRCC	1.12939	0.0688983	1	1.07502	-0.0688983	1
ENSG00000163565	IFI16	1.89339	-0.285852	1	2.29588	0.285852	1
ENSG00000158716	DUSP23	2.27539	-0.0942025	1	2.41255	0.0942025	1
ENSG00000158710	TAGLN2	30.6265	0.0342036	1	29.5547	-0.0342036	1
ENSG00000162729	IGSF8	2.14252	0.22806	1	1.8167	-0.22806	1
ENSG00000162734	PEA15	1.24565	-0.154269	1	1.38336	0.154269	1
ENSG00000122218	COPA	0.979915	-0.213959	1	1.13752	0.213959	1
ENSG00000162736	NCSTN	1.77713	-0.125911	1	1.9292	0.125911	1
ENSG00000158769	F11R	3.52105	-0.19199	1	3.98758	0.19199	1
ENSG00000215845	TSTD1	2.64079	-0.131342	1	2.87089	0.131342	1
ENSG00000143217	NECTIN4	1.528	-0.480839	1	2.12504	0.480839	1
ENSG00000143256	PFDN2	4.50096	0.154752	1	4.00424	-0.154752	1
ENSG00000158793	NIT1	1.39513	-0.129127	1	1.52086	0.129127	1
ENSG00000143222	UFC1	4.15218	-0.0413783	1	4.23341	0.0413783	1
ENSG00000158864	NDUFS2	3.58748	-0.0750478	1	3.7459	0.0750478	1
ENSG00000143252	SDHC	5.38123	-0.0643844	1	5.57094	0.0643844	1
ENSG00000173110	HSPA6	6.22827	-0.132676	1	6.75846	0.132676	1
ENSG00000152332	UHMK1	0.963306	-0.222324	1	1.12502	0.222324	1
ENSG00000117143	UAP1	1.01313	-0.0854298	1	1.07502	0.0854298	1
ENSG00000143198	MGST3	6.39436	0.0939057	1	5.92928	-0.0939057	1
ENSG00000143149	ALDH9A1	1.29548	0.0617944	1	1.23752	-0.0617944	1
ENSG00000143183	TMCO1	3.35496	-0.163226	1	3.72507	0.163226	1
ENSG00000143162	CREG1	2.10931	-0.239564	1	2.47505	0.239564	1
ENSG00000197965	MPZL1	1.21244	-0.107985	1	1.30419	0.107985	1
ENSG00000143158	MPC2	2.17574	-0.0255477	1	2.20004	0.0255477	1
ENSG00000143155	TIPRL	1.26226	-0.00869676	1	1.26669	0.00869676	1
ENSG00000143153	ATP1B1	1.37852	-0.368593	1	1.77503	0.368593	1
ENSG00000117523	PRRC2C	5.84627	-0.0258798	1	5.89178	0.0258798	1
ENSG00000135845	PIGC	1.09618	-0.00657722	1	1.10002	0.00657722	1
ENSG00000117592	PRDX6	9.38393	0.153894	1	8.34183	-0.153894	1
ENSG00000234741	GAS5	32.5863	0.285532	1	26.4172	-0.285532	1
ENSG00000116161	CACYBP	5.9127	0.173874	1	5.1876	-0.173874	1
ENSG00000120333	MRPS14	1.29548	-0.0809809	1	1.36669	0.0809809	1
ENSG00000186283	TOR3A	1.72731	0.231996	1	1.46253	-0.231996	1
ENSG00000169905	TOR1AIP2	1.04635	-0.419423	1	1.40003	0.419423	1
ENSG00000143337	TOR1AIP1	1.86018	-0.268728	1	2.22921	0.268728	1
ENSG00000135837	CEP350	1.47818	-0.309042	1	1.82503	0.309042	1
ENSG00000116260	QSOX1	1.69409	-0.662747	1	2.67088	0.662747	1
ENSG00000230124	ACBD6	4.58401	0.278747	1	3.74174	-0.278747	1
ENSG00000143324	XPR1	1.94322	0.169827	1	1.7167	-0.169827	1
ENSG00000135823	STX6	1.62765	-0.0191701	1	1.6417	0.0191701	1
ENSG00000162783	IER5	1.74392	-0.363676	1	2.23338	0.363676	1
ENSG00000135821	GLUL	20.0633	-0.357576	1	25.4088	0.357576	1
ENSG00000135829	DHX9	1.37852	0.0748788	1	1.30419	-0.0748788	1
ENSG00000058085	LAMC2	1.04635	0.673401	1	0.654179	-0.673401	1
ENSG00000162704	ARPC5	7.88914	-0.280285	1	9.47935	0.280285	1
ENSG00000198860	TSEN15	1.29548	0.49306	1	0.916684	-0.49306	1
ENSG00000116679	IVNS1ABP	2.60757	-0.0743882	1	2.72505	0.0743882	1
ENSG00000047410	TPR	4.68366	-0.111779	1	5.0126	0.111779	1
ENSG00000116741	RGS2	3.86983	0.398398	1	2.90839	-0.398398	1
ENSG00000116750	UCHL5	2.14252	0.077709	1	2.01671	-0.077709	1
ENSG00000116747	RO60	1.66087	-0.162268	1	1.85004	0.162268	1
ENSG00000023572	GLRX2	1.37852	-0.177395	1	1.5542	0.177395	1
ENSG00000134371	CDC73	1.34531	0.0309534	1	1.31253	-0.0309534	1
ENSG00000118197	DDX59	1.29548	0.0715095	1	1.22919	-0.0715095	1
ENSG00000163362	INAVA	1.41174	-0.1702	1	1.58336	0.1702	1
ENSG00000116857	TMEM9	8.32097	-0.307483	1	10.1877	0.307483	1
ENSG00000081277	PKP1	2.69061	0.0567836	1	2.56672	-0.0567836	1
ENSG00000159166	LAD1	5.03244	-0.189576	1	5.68344	0.189576	1
ENSG00000174307	PHLDA3	3.70374	-0.123856	1	4.00008	0.123856	1
ENSG00000159176	CSRP1	11.8254	0.37679	1	9.00434	-0.37679	1
ENSG00000198700	IPO9	1.74392	0.116388	1	1.60003	-0.116388	1
ENSG00000134375	TIMM17A	4.06914	-0.0403053	1	4.14591	0.0403053	1
ENSG00000176393	RNPEP	5.54731	-0.104442	1	5.90428	0.104442	1
ENSG00000163435	ELF3	9.40054	-1.27008	1	22.4296	1.27008	1
ENSG00000143862	ARL8A	0.996523	-0.0693605	1	1.04585	0.0693605	1
ENSG00000077152	UBE2T	2.25879	-0.0148982	1	2.26671	0.0148982	1
ENSG00000117139	KDM5B	3.12244	-0.125911	1	3.37923	0.125911	1
ENSG00000228288	PCAT6	1.04635	0.202395	1	0.908351	-0.202395	1
ENSG00000183155	RABIF	2.39166	0.0278082	1	2.32921	-0.0278082	1
ENSG00000159346	ADIPOR1	15.1139	-0.184449	1	16.9795	0.184449	1
ENSG00000159348	CYB5R1	7.15836	-0.333346	1	8.92517	0.333346	1
ENSG00000163444	TMEM183A	3.70374	-0.209816	1	4.24591	0.209816	1
ENSG00000159388	BTG2	4.10235	-0.36439	1	5.23343	0.36439	1
ENSG00000182004	SNRPE	11.4766	0.255727	1	9.50435	-0.255727	1
ENSG00000198625	MDM4	0.91348	-0.265311	1	1.10002	0.265311	1
ENSG00000069275	NUCKS1	10.2808	0.234411	1	8.64183	-0.234411	1
ENSG00000117280	RAB29	1.22905	0.206001	1	1.06252	-0.206001	1
ENSG00000174502	SLC26A9	1.07957	0.293656	1	0.879183	-0.293656	1
ENSG00000276600	RAB7B	1.46157	0.158295	1	1.30419	-0.158295	1
ENSG00000143486	EIF2D	1.36192	0.243697	1	1.14586	-0.243697	1
ENSG00000162889	MAPKAPK2	1.12939	0.00355755	1	1.12502	-0.00355755	1
ENSG00000162891	IL20	0.963306	-0.162543	1	1.07919	0.162543	1
ENSG00000162892	IL24	1.01313	-0.556462	1	1.4917	0.556462	1
ENSG00000196352	CD55	164.277	0.25815	1	135.69	-0.25815	1
ENSG00000117335	CD46	9.1348	-0.3896	1	11.8377	0.3896	1
ENSG00000230937	MIR205HG	16.2599	0.319962	1	12.8752	-0.319962	1
ENSG00000196878	LAMB3	3.60409	0.0818084	1	3.37506	-0.0818084	1
ENSG00000117595	IRF6	5.94592	-0.0555965	1	6.11678	0.0555965	1
ENSG00000123684	LPGAT1	1.16261	0.0236414	1	1.14169	-0.0236414	1
ENSG00000117691	NENF	5.19853	0.138661	1	4.67509	-0.138661	1
ENSG00000162772	ATF3	1.02974	0.0535953	1	0.991686	-0.0535953	1
ENSG00000143499	SMYD2	1.528	0.351434	1	1.19169	-0.351434	1
ENSG00000143353	LYPLAL1	1.26226	0.443069	1	0.925018	-0.443069	1
ENSG00000136628	EPRS	2.19235	0.152881	1	1.95837	-0.152881	1
ENSG00000067704	IARS2	1.49478	-0.276574	1	1.8042	0.276574	1
ENSG00000162909	CAPN2	4.43453	-0.146553	1	4.86259	0.146553	1
ENSG00000143753	DEGS1	1.24565	0.0254373	1	1.22086	-0.0254373	1
ENSG00000143771	CNIH4	2.79027	-0.0418986	1	2.85005	0.0418986	1
ENSG00000143742	SRP9	6.31131	-0.0574255	1	6.50012	0.0574255	1
ENSG00000143819	EPHX1	2.00966	-0.337633	1	2.52505	0.337633	1
ENSG00000143811	PYCR2	1.81035	0.181113	1	1.58753	-0.181113	1
ENSG00000163041	H3F3A	31.7891	-0.0365017	1	32.2173	0.0365017	1
ENSG00000143799	PARP1	1.7107	0.23883	1	1.44169	-0.23883	1
ENSG00000143761	ARF1	7.92236	-0.255735	1	9.35851	0.255735	1
ENSG00000143793	C1orf35	1.57783	0.00372392	1	1.5667	-0.00372392	1
ENSG00000162910	MRPL55	1.97644	0.0896569	1	1.84587	-0.0896569	1
ENSG00000143774	GUK1	9.35071	-0.0687614	1	9.70019	0.0687614	1
ENSG00000168159	RNF187	2.88992	-0.169659	1	3.22506	0.169659	1
ENSG00000168118	RAB4A	2.37505	-0.117335	1	2.55838	0.117335	1
ENSG00000143641	GALNT2	1.3287	0.52913	1	0.916684	-0.52913	1
ENSG00000173409	ARV1	1.27887	0.25696	1	1.06669	-0.25696	1
ENSG00000116906	GNPAT	0.863653	-0.272177	1	1.04585	0.272177	1
ENSG00000116918	TSNAX	1.31209	0.0945391	1	1.22502	-0.0945391	1
ENSG00000135778	NTPCR	1.72731	0.531556	1	1.18752	-0.531556	1
ENSG00000168275	COA6	1.64426	0.141258	1	1.48336	-0.141258	1
ENSG00000168264	IRF2BP2	1.11278	-0.288502	1	1.35836	0.288502	1
ENSG00000173726	TOMM20	7.92236	-0.043792	1	8.07932	0.043792	1
ENSG00000054267	ARID4B	1.09618	-0.242131	1	1.29586	0.242131	1
ENSG00000091483	FH	2.64079	0.333326	1	2.07921	-0.333326	1
ENSG00000054277	OPN3	1.46157	0.209742	1	1.25836	-0.209742	1
ENSG00000054282	SDCCAG8	1.67748	-0.0577517	1	1.73753	0.0577517	1
ENSG00000035687	ADSS	2.97296	0.0198866	1	2.90839	-0.0198866	1
ENSG00000203667	COX20	1.97644	0.166396	1	1.75003	-0.166396	1
ENSG00000153187	HNRNPU	4.91618	-0.341828	1	6.17095	0.341828	1
ENSG00000162851	TFB2M	1.04635	-0.232271	1	1.22919	0.232271	1
ENSG00000143653	SCCPDH	1.97644	-0.270745	1	2.37088	0.270745	1
ENSG00000035115	SH3YL1	2.70722	-0.155114	1	2.99172	0.155114	1
ENSG00000143727	ACP1	3.58748	-0.0211548	1	3.6084	0.0211548	1
ENSG00000151353	TMEM18	1.24565	-0.447316	1	1.69587	0.447316	1
ENSG00000182551	ADI1	1.97644	-0.190069	1	2.24171	0.190069	1
ENSG00000171865	RNASEH1	0.946697	-0.153522	1	1.05419	0.153522	1
ENSG00000171863	RPS7	80.8014	0.116443	1	73.6347	-0.116443	1
ENSG00000115738	ID2	0.365392	-1.64391	1	1.17502	1.64391	1
ENSG00000119185	ITGB1BP1	1.37852	0.0252037	1	1.35003	-0.0252037	1
ENSG00000134330	IAH1	2.32522	0.483738	1	1.65003	-0.483738	1
ENSG00000134308	YWHAQ	8.65314	-0.0413538	1	8.8085	0.0413538	1
ENSG00000171848	RRM2	0.880262	-0.477384	1	1.22919	0.477384	1
ENSG00000143870	PDIA6	9.25106	-0.28779	1	11.171	0.28779	1
ENSG00000079785	DDX1	1.54461	0.312602	1	1.23752	-0.312602	1
ENSG00000240857	RDH14	1.146	-0.136709	1	1.25836	0.136709	1
ENSG00000068697	LAPTM4A	7.0421	-0.357588	1	8.92934	0.357588	1
ENSG00000115884	SDC1	6.31131	-0.0830741	1	6.61679	0.0830741	1
ENSG00000143878	RHOB	22.1893	0.113149	1	20.2754	-0.113149	1
ENSG00000115128	SF3B6	4.0027	-0.0812346	1	4.19591	0.0812346	1
ENSG00000115129	TP53I3	0.979915	-0.349547	1	1.25002	0.349547	1
ENSG00000184924	PTRHD1	2.70722	0.122846	1	2.46671	-0.122846	1
ENSG00000084733	RAB10	2.50792	-0.286643	1	3.03756	0.286643	1
ENSG00000084754	HADHA	2.95635	-0.0086439	1	2.95006	0.0086439	1
ENSG00000138029	HADHB	2.24218	-0.0774621	1	2.35004	0.0774621	1
ENSG00000228474	OST4	7.05871	-0.0143264	1	7.0543	0.0143264	1
ENSG00000138073	PREB	1.26226	0.183273	1	1.10835	-0.183273	1
ENSG00000138085	ATRAID	5.77983	0.088875	1	5.37927	-0.088875	1
ENSG00000115204	MPV17	1.74392	-0.0957973	1	1.8542	0.0957973	1
ENSG00000115234	SNX17	2.10931	0.0142861	1	2.07504	-0.0142861	1
ENSG00000115241	PPM1G	4.15218	-0.130759	1	4.50425	0.130759	1
ENSG00000115216	NRBP1	1.528	-0.156084	1	1.69587	0.156084	1
ENSG00000157992	KRTCAP3	3.50444	-0.00225654	1	3.47923	0.00225654	1
ENSG00000243147	MRPL33	2.82348	0.207683	1	2.42505	-0.207683	1
ENSG00000075426	FOSL2	1.24565	-0.266743	1	1.49586	0.266743	1
ENSG00000213639	PPP1CB	1.59444	0.0732692	1	1.50836	-0.0732692	1
ENSG00000163811	WDR43	1.36192	0.346597	1	1.06669	-0.346597	1
ENSG00000119801	YPEL5	1.37852	-0.323987	1	1.72087	0.323987	1
ENSG00000162961	DPY30	2.88992	0.133772	1	2.61255	-0.133772	1
ENSG00000119820	YIPF4	1.34531	-0.219855	1	1.56253	0.219855	1
ENSG00000171055	FEZ2	0.930088	-0.132442	1	1.02085	0.132442	1
ENSG00000055332	EIF2AK2	1.24565	0.0906833	1	1.16669	-0.0906833	1
ENSG00000115816	CEBPZ	1.22905	-0.106882	1	1.32086	0.106882	1
ENSG00000163171	CDC42EP3	0.963306	-0.259116	1	1.15419	0.259116	1
ENSG00000115875	SRSF7	3.93627	0.0202509	1	3.84591	-0.0202509	1
ENSG00000115944	COX7A2L	3.85322	-0.0564772	1	3.97091	0.0564772	1
ENSG00000152518	ZFP36L2	6.64349	-0.312733	1	8.16682	0.312733	1
ENSG00000138095	LRPPRC	0.880262	-0.344746	1	1.12085	0.344746	1
ENSG00000116016	EPAS1	1.67748	0.219155	1	1.43336	-0.219155	1
ENSG00000151665	PIGF	1.17922	0.0918247	1	1.10419	-0.0918247	1
ENSG00000119878	CRIPT	1.39513	-0.0728585	1	1.46253	0.0728585	1
ENSG00000180398	MCFD2	0.979915	-0.405946	1	1.30002	0.405946	1
ENSG00000143933	CALM2	8.66975	-0.0406376	1	8.821	0.0406376	1
ENSG00000119888	EPCAM	3.40479	0.0545039	1	3.25006	-0.0545039	1
ENSG00000068912	ERLEC1	1.29548	-0.269784	1	1.55836	0.269784	1
ENSG00000115306	SPTBN1	1.04635	-0.115575	1	1.13335	0.115575	1
ENSG00000115310	RTN4	3.60409	-0.0635977	1	3.7334	0.0635977	1
ENSG00000143947	RPS27A	97.1278	0.0964258	1	89.7475	-0.0964258	1
ENSG00000115380	EFEMP1	1.37852	0.99446	1	0.687513	-0.99446	1
ENSG00000115392	FANCL	1.06296	0.141569	1	0.962518	-0.141569	1
ENSG00000162924	REL	1.19583	-0.255058	1	1.42503	0.255058	1
ENSG00000162928	PEX13	0.813827	-0.291851	1	1.00002	0.291851	1
ENSG00000115484	CCT4	5.69679	0.0393122	1	5.4876	-0.0393122	1
ENSG00000173163	COMMD1	1.24565	-0.0416769	1	1.27919	0.0416769	1
ENSG00000014641	MDH1	5.31479	0.112552	1	4.86676	-0.112552	1
ENSG00000169764	UGP2	1.46157	-0.0901163	1	1.55003	0.0901163	1
ENSG00000138069	RAB1A	2.05948	0.027087	1	2.00837	-0.027087	1
ENSG00000138071	ACTR2	1.95983	-0.300428	1	2.40005	0.300428	1
ENSG00000197223	C1D	1.24565	-0.393276	1	1.63336	0.393276	1
ENSG00000196975	ANXA4	2.19235	-0.00095843	1	2.17921	0.00095843	1
ENSG00000124380	SNRNP27	1.11278	0.548945	1	0.758348	-0.548945	1
ENSG00000059728	MXD1	0.813827	-1.02282	1	1.66253	1.02282	1
ENSG00000169564	PCBP1	7.97219	-0.270903	1	9.51685	0.270903	1
ENSG00000116005	PCYOX1	1.27887	0.0385827	1	1.24169	-0.0385827	1
ENSG00000143977	SNRPG	5.68018	0.170428	1	4.99593	-0.170428	1
ENSG00000035141	FAM136A	1.34531	-0.423489	1	1.80003	0.423489	1
ENSG00000124357	NAGK	1.01313	-0.177146	1	1.14586	0.177146	1
ENSG00000124383	MPHOSPH10	1.04635	0.256083	1	0.875017	-0.256083	1
ENSG00000075292	ZNF638	1.07957	-0.277632	1	1.30836	0.277632	1
ENSG00000116096	SPR	1.07957	0.321137	1	0.862516	-0.321137	1
ENSG00000135624	CCT7	5.23175	0.135031	1	4.71676	-0.135031	1
ENSG00000144034	TPRKB	1.61105	-0.062744	1	1.67503	0.062744	1
ENSG00000124356	STAMBP	1.69409	0.411017	1	1.26669	-0.411017	1
ENSG00000114956	DGUOK	2.50792	0.050184	1	2.40421	-0.050184	1
ENSG00000163170	BOLA3	2.60757	0.383117	1	1.98337	-0.383117	1
ENSG00000114978	MOB1A	1.146	-0.332327	1	1.44169	0.332327	1
ENSG00000065911	MTHFD2	2.30861	-0.309277	1	2.84172	0.309277	1
ENSG00000114993	RTKN	0.979915	-0.0759292	1	1.03335	0.0759292	1
ENSG00000239779	WBP1	1.19583	-0.0950881	1	1.27502	0.0950881	1
ENSG00000115307	AUP1	4.45114	-0.122532	1	4.80009	0.122532	1
ENSG00000115317	HTRA2	1.06296	-0.0060746	1	1.06669	0.0060746	1
ENSG00000115350	POLE4	1.39513	-0.220757	1	1.62086	0.220757	1
ENSG00000115364	MRPL19	2.00966	0.274924	1	1.65003	-0.274924	1
ENSG00000163541	SUCLG1	1.92661	-0.0502986	1	1.98337	0.0502986	1
ENSG00000034510	TMSB10	84.2228	-0.0370408	1	85.3683	0.0370408	1
ENSG00000152291	TGOLN2	1.26226	-0.520903	1	1.80837	0.520903	1
ENSG00000042493	CAPG	5.09888	-0.43727	1	6.83763	0.43727	1
ENSG00000168906	MAT2A	3.07261	-0.218369	1	3.5459	0.218369	1
ENSG00000118640	VAMP8	7.60679	-0.241163	1	8.896	0.241163	1
ENSG00000168894	RNF181	2.40826	-0.29856	1	2.94172	0.29856	1
ENSG00000168878	SFTPB	0	-6.29894	1	1.28752	6.29894	1
ENSG00000132305	IMMT	1.59444	0.00344779	1	1.58336	-0.00344779	1
ENSG00000115561	CHMP3	1.86018	-0.0228179	1	1.8792	0.0228179	1
ENSG00000172086	KRCC1	0.680958	-0.54339	1	1.00002	0.54339	1
ENSG00000244437	IGKV3-15	0	-7.79596	1	3.64174	7.79596	1
ENSG00000155066	PROM2	0.930088	-0.155712	1	1.03752	0.155712	1
ENSG00000158050	DUSP2	1.81035	0.125547	1	1.65003	-0.125547	1
ENSG00000084090	STARD7	1.41174	0.07253	1	1.33753	-0.07253	1
ENSG00000144021	CIAO1	1.86018	-0.109529	1	1.99587	0.109529	1
ENSG00000144028	SNRNP200	1.07957	-0.0921659	1	1.15002	0.0921659	1
ENSG00000135940	COX5B	13.5859	0.0512754	1	12.9627	-0.0512754	1
ENSG00000183513	COA5	1.04635	0.106817	1	0.970852	-0.106817	1
ENSG00000115446	UNC50	1.3287	0.0834125	1	1.25002	-0.0834125	1
ENSG00000185414	MRPL30	1.07957	0.195028	1	0.941685	-0.195028	1
ENSG00000115514	TXNDC9	1.7107	0.077709	1	1.61253	-0.077709	1
ENSG00000158417	EIF5B	2.60757	0.00716728	1	2.57505	-0.00716728	1
ENSG00000115539	PDCL3	1.19583	-0.0178686	1	1.20836	0.0178686	1
ENSG00000071082	RPL31	31.8389	0.278248	1	25.9422	-0.278248	1
ENSG00000163162	RNF149	2.59096	-0.432101	1	3.4709	0.432101	1
ENSG00000115641	FHL2	2.32522	0.0345844	1	2.25421	-0.0345844	1
ENSG00000135968	GCC2	1.07957	-0.46224	1	1.48753	0.46224	1
ENSG00000169756	LIMS1	1.01313	-0.675952	1	1.62086	0.675952	1
ENSG00000153201	RANBP2	1.12939	0.0857066	1	1.06252	-0.0857066	1
ENSG00000186522	SEPTIN10	2.00966	0.31173	1	1.60836	-0.31173	1
ENSG00000144063	MALL	0.564696	-0.991567	1	1.13752	0.991567	1
ENSG00000175701	MTLN	1.92661	0.207302	1	1.65836	-0.207302	1
ENSG00000172965	MIR4435-2HG	2.22557	-0.35963	1	2.83755	0.35963	1
ENSG00000125611	CHCHD5	1.77713	0.0846112	1	1.6667	-0.0846112	1
ENSG00000144136	SLC20A1	0.91348	-0.152101	1	1.01669	0.152101	1
ENSG00000125538	IL1B	1.22905	-1.8122	1	4.31675	1.8122	1
ENSG00000136689	IL1RN	0.979915	-1.36148	1	2.52505	1.36148	1
ENSG00000189223	PAX8-AS1	1.41174	0.160273	1	1.25836	-0.160273	1
ENSG00000115091	ACTR3	3.15566	-0.218528	1	3.64174	0.218528	1
ENSG00000088205	DDX18	2.04287	-0.00525949	1	2.03754	0.00525949	1
ENSG00000115107	STEAP3	0.797219	-0.441531	1	1.08752	0.441531	1
ENSG00000155368	DBI	10.5798	-0.14783	1	11.5919	0.14783	1
ENSG00000155438	NIFK	2.00966	0.103788	1	1.85837	-0.103788	1
ENSG00000163166	IWS1	1.29548	0.292278	1	1.05419	-0.292278	1
ENSG00000136709	WDR33	1.54461	0.307769	1	1.24169	-0.307769	1
ENSG00000152082	MZT2B	3.35496	0.15267	1	2.99172	-0.15267	1
ENSG00000136710	CCDC115	1.146	0.187602	1	1.00419	-0.187602	1
ENSG00000136718	IMP4	1.56122	0.318219	1	1.24586	-0.318219	1
ENSG00000115762	PLEKHB2	0.91348	-0.528346	1	1.32086	0.528346	1
ENSG00000173272	MZT2A	3.45461	0.2794	1	2.82089	-0.2794	1
ENSG00000144224	UBXN4	4.01931	-0.118985	1	4.32508	0.118985	1
ENSG00000076003	MCM6	1.16261	0.161145	1	1.03752	-0.161145	1
ENSG00000115866	DARS	3.77018	-0.0338489	1	3.82507	0.0338489	1
ENSG00000150540	HNMT	1.92661	-0.152453	1	2.12921	0.152453	1
ENSG00000115919	KYNU	8.32097	-0.117363	1	8.92934	0.117363	1
ENSG00000168288	MMADHC	3.90305	-0.101625	1	4.15008	0.101625	1
ENSG00000080345	RIF1	0.996523	-0.141929	1	1.10002	0.141929	1
ENSG00000162980	ARL5A	1.82696	-0.0228179	1	1.84587	0.0228179	1
ENSG00000196504	PRPF40A	3.70374	0.128112	1	3.3584	-0.128112	1
ENSG00000177917	ARL6IP6	1.12939	0.0970219	1	1.05419	-0.0970219	1
ENSG00000153234	NR4A2	2.45809	-0.105146	1	2.62505	0.105146	1
ENSG00000136560	TANK	1.31209	0.0323237	1	1.27919	-0.0323237	1
ENSG00000115233	PSMD14	1.69409	-0.120952	1	1.83337	0.120952	1
ENSG00000115339	GALNT3	1.12939	-0.373725	1	1.46253	0.373725	1
ENSG00000138398	PPIG	2.70722	-0.00511586	1	2.69588	0.00511586	1
ENSG00000138385	SSB	3.6207	0.21281	1	3.09589	-0.21281	1
ENSG00000138382	METTL5	3.37157	0.375812	1	2.57505	-0.375812	1
ENSG00000115806	GORASP2	1.66087	-0.33615	1	2.08754	0.33615	1
ENSG00000077380	DYNC1I2	1.07957	-0.309341	1	1.33753	0.309341	1
ENSG00000128708	HAT1	0.896871	-0.576849	1	1.34169	0.576849	1
ENSG00000091409	ITGA6	1.56122	0.39222	1	1.18336	-0.39222	1
ENSG00000091436	MAP3K20	0.930088	-0.228847	1	1.09169	0.228847	1
ENSG00000144354	CDCA7	1.67748	0.274568	1	1.37919	-0.274568	1
ENSG00000138430	OLA1	5.06566	0.160429	1	4.48759	-0.160429	1
ENSG00000154518	ATP5MC3	17.4724	0.0885834	1	16.242	-0.0885834	1
ENSG00000128654	MTX2	2.49131	0.146809	1	2.23338	-0.146809	1
ENSG00000170144	HNRNPA3	7.19158	-0.0621665	1	7.42931	0.0621665	1
ENSG00000116044	NFE2L2	2.95635	-0.227252	1	3.4334	0.227252	1
ENSG00000180228	PRKRA	1.29548	0.275338	1	1.06669	-0.275338	1
ENSG00000170035	UBE2E3	1.46157	0.0182873	1	1.43753	-0.0182873	1
ENSG00000138434	ITPRID2	1.11278	0.283285	1	0.912517	-0.283285	1
ENSG00000065548	ZC3H15	2.70722	0.0562847	1	2.58338	-0.0562847	1
ENSG00000168542	COL3A1	0.979915	-0.819831	1	1.73337	0.819831	1
ENSG00000128699	ORMDL1	1.02974	-0.0953865	1	1.10002	0.0953865	1
ENSG00000196950	SLC39A10	1.19583	0.800684	1	0.683346	-0.800684	1
ENSG00000115524	SF3B1	2.27539	-0.263022	1	2.71255	0.263022	1
ENSG00000144381	HSPD1	14.7818	0.241675	1	12.3586	-0.241675	1
ENSG00000115541	HSPE1	10.6296	0.0653485	1	10.046	-0.0653485	1
ENSG00000115540	MOB4	1.36192	-0.147624	1	1.5042	0.147624	1
ENSG00000082153	BZW1	8.42062	-0.10224	1	8.94184	0.10224	1
ENSG00000013441	CLK1	1.29548	-0.111355	1	1.39586	0.111355	1
ENSG00000119013	NDUFB3	4.41792	0.0548845	1	4.21258	-0.0548845	1
ENSG00000003402	CFLAR	1.34531	-0.261456	1	1.60836	0.261456	1
ENSG00000116030	SUMO1	3.98609	-0.0641248	1	4.12925	0.0641248	1
ENSG00000055044	NOP58	3.056	-0.0517692	1	3.14173	0.0517692	1
ENSG00000144426	NBEAL1	1.92661	0.351692	1	1.50003	-0.351692	1
ENSG00000023228	NDUFS1	1.57783	0.0191128	1	1.55003	-0.0191128	1
ENSG00000114942	EEF1B2	40.5751	0.0924995	1	37.6007	-0.0924995	1
ENSG00000138413	IDH1	2.40826	-0.205858	1	2.75839	0.205858	1
ENSG00000138363	ATIC	2.10931	-0.126106	1	2.28754	0.126106	1
ENSG00000115414	FN1	4.55079	0.386983	1	3.4459	-0.386983	1
ENSG00000079246	XRCC5	6.54384	-0.00536384	1	6.50012	0.00536384	1
ENSG00000197756	RPL37A	45.757	0.151104	1	40.7133	-0.151104	1
ENSG00000115457	IGFBP2	4.45114	0.519214	1	3.07506	-0.519214	1
ENSG00000115461	IGFBP5	1.51139	2.6181	1	0.241671	-2.6181	1
ENSG00000163466	ARPC2	11.8586	-0.054746	1	12.1794	0.054746	1
ENSG00000127837	AAMP	2.79027	-0.103738	1	2.97506	0.103738	1
ENSG00000127838	PNKD	2.44148	-0.032533	1	2.47921	0.032533	1
ENSG00000135926	TMBIM1	2.74044	-0.159531	1	3.03756	0.159531	1
ENSG00000115649	CNPPD1	1.59444	0.10542	1	1.47503	-0.10542	1
ENSG00000127824	TUBA4A	6.44418	0.450238	1	4.66676	-0.450238	1
ENSG00000135924	DNAJB2	1.19583	0.0848577	1	1.12502	-0.0848577	1
ENSG00000123992	DNPEP	1.36192	-0.0740432	1	1.42919	0.0740432	1
ENSG00000123989	CHPF	3.50444	0.306359	1	2.80839	-0.306359	1
ENSG00000123999	INHA	1.95983	0.0550163	1	1.87504	-0.0550163	1
ENSG00000116120	FARSB	1.34531	-0.242695	1	1.58753	0.242695	1
ENSG00000123983	ACSL3	2.30861	-0.141462	1	2.52921	0.141462	1
ENSG00000135919	SERPINE2	0.930088	-0.212296	1	1.07919	0.212296	1
ENSG00000168958	MFF	3.65392	0.137551	1	3.29173	-0.137551	1
ENSG00000115009	CCL20	9.46697	-0.103876	1	10.0627	0.103876	1
ENSG00000135899	SP110	1.11278	-0.115264	1	1.20419	0.115264	1
ENSG00000067066	SP100	0.946697	-0.164837	1	1.06252	0.164837	1
ENSG00000173692	PSMD1	1.77713	-0.0294816	1	1.8042	0.0294816	1
ENSG00000115053	NCL	14.051	0.0763225	1	13.1753	-0.0763225	1
ENSG00000187514	PTMA	66.1359	-0.0482195	1	67.5596	0.0482195	1
ENSG00000135930	EIF4E2	1.49478	-0.180359	1	1.68753	0.180359	1
ENSG00000198612	COPS8	1.29548	-0.0544275	1	1.34169	0.0544275	1
ENSG00000115648	MLPH	0.51487	-1.38476	1	1.36669	1.38476	1
ENSG00000124831	LRRFIP1	4.28505	-0.0490369	1	4.39175	0.0490369	1
ENSG00000132329	RAMP1	2.93974	0.0713726	1	2.77505	-0.0713726	1
ENSG00000184182	UBE2F	2.52453	0.00815779	1	2.49171	-0.00815779	1
ENSG00000132323	ILKAP	1.21244	0.322449	1	0.966685	-0.322449	1
ENSG00000130414	NDUFA10	2.50792	-0.080952	1	2.63338	0.080952	1
ENSG00000172428	COPS9	3.08922	0.243306	1	2.58755	-0.243306	1
ENSG00000063660	GPC1	2.20896	0.28172	1	1.8042	-0.28172	1
ENSG00000115685	PPP1R7	1.57783	0.127516	1	1.43753	-0.127516	1
ENSG00000115677	HDLBP	3.70374	-0.194173	1	4.20008	0.194173	1
ENSG00000168385	SEPTIN2	2.72383	0.0125875	1	2.67922	-0.0125875	1
ENSG00000115694	STK25	1.09618	-0.296579	1	1.34586	0.296579	1
ENSG00000176720	BOK	1.02974	-0.133001	1	1.12919	0.133001	1
ENSG00000176946	THAP4	1.21244	0.535584	1	0.833349	-0.535584	1
ENSG00000168393	DTYMK	1.31209	0.0370154	1	1.27502	-0.0370154	1
ENSG00000144455	SUMF1	1.39513	-0.101267	1	1.4917	0.101267	1
ENSG00000134107	BHLHE40	4.08575	-0.0531611	1	4.20008	0.0531611	1
ENSG00000134108	ARL8B	1.89339	-0.148871	1	2.08754	0.148871	1
ENSG00000134077	THUMPD3	0.847045	-0.259016	1	1.01669	0.259016	1
ENSG00000171148	TADA3	1.09618	-0.223515	1	1.27919	0.223515	1
ENSG00000241553	ARPC4	2.69061	-0.319748	1	3.3334	0.319748	1
ENSG00000171135	JAGN1	1.51139	-0.427034	1	2.02504	0.427034	1
ENSG00000125037	EMC3	1.84357	-0.257122	1	2.19171	0.257122	1
ENSG00000254999	BRK1	6.01236	-0.0503736	1	6.16262	0.0503736	1
ENSG00000157020	SEC13	2.88992	-0.139563	1	3.15839	0.139563	1
ENSG00000144560	VGLL4	0.979915	-0.115927	1	1.06252	0.115927	1
ENSG00000144713	RPL32	121.327	0.114375	1	110.719	-0.114375	1
ENSG00000170876	TMEM43	1.27887	-0.13402	1	1.40003	0.13402	1
ENSG00000170860	LSM3	2.45809	-0.167784	1	2.74172	0.167784	1
ENSG00000131368	MRPS25	1.77713	0.139613	1	1.6042	-0.139613	1
ENSG00000144566	RAB5A	0.830436	-0.421855	1	1.11669	0.421855	1
ENSG00000182247	UBE2E2	1.16261	0.365378	1	0.900017	-0.365378	1
ENSG00000170142	UBE2E1	1.31209	-0.0584418	1	1.36253	0.0584418	1
ENSG00000174748	RPL15	62.8806	0.0373741	1	60.5345	-0.0373741	1
ENSG00000187118	CMC1	1.51139	0.0331385	1	1.47086	-0.0331385	1
ENSG00000091317	CMTM6	2.292	-0.196198	1	2.60838	0.196198	1
ENSG00000170275	CRTAP	4.3847	0.117138	1	4.00424	-0.117138	1
ENSG00000170248	PDCD6IP	2.00966	-0.291753	1	2.44588	0.291753	1
ENSG00000093167	LRRFIP2	1.26226	0.104417	1	1.17086	-0.104417	1
ENSG00000144674	GOLGA4	2.4747	-0.0817116	1	2.60005	0.0817116	1
ENSG00000060971	ACAA1	2.25879	-0.0540688	1	2.32921	0.0540688	1
ENSG00000168028	RPSA	51.105	0.0743594	1	47.9551	-0.0743594	1
ENSG00000114784	EIF1B	1.92661	-0.242566	1	2.26671	0.242566	1
ENSG00000168032	ENTPD3	1.34531	-0.330602	1	1.68753	0.330602	1
ENSG00000188846	RPL14	100.616	0.22188	1	85.2266	-0.22188	1
ENSG00000168036	CTNNB1	4.3847	-0.0906124	1	4.62509	0.0906124	1
ENSG00000114857	NKTR	1.17922	-0.304104	1	1.45419	0.304104	1
ENSG00000181061	HIGD1A	5.09888	0.0175565	1	4.9876	-0.0175565	1
ENSG00000011198	ABHD5	0.979915	-0.3156	1	1.22086	0.3156	1
ENSG00000163812	ZDHHC3	1.19583	-0.0950881	1	1.27502	0.0950881	1
ENSG00000075914	EXOSC7	1.146	0.129185	1	1.04585	-0.129185	1
ENSG00000163814	CDCP1	0.863653	-0.449716	1	1.18336	0.449716	1
ENSG00000178038	ALS2CL	1.07957	-0.0817116	1	1.14169	0.0817116	1
ENSG00000160799	CCDC12	0.91348	-0.405288	1	1.21252	0.405288	1
ENSG00000173473	SMARCC1	1.94322	-0.111718	1	2.08754	0.111718	1
ENSG00000132153	DHX30	1.37852	0.0207714	1	1.35419	-0.0207714	1
ENSG00000047849	MAP4	1.16261	0.126929	1	1.06252	-0.126929	1
ENSG00000164051	CCDC51	1.21244	0.663074	1	0.762515	-0.663074	1
ENSG00000232112	TMA7	11.0116	0.148874	1	9.82102	-0.148874	1
ENSG00000164054	SHISA5	2.42487	-0.174085	1	2.71672	0.174085	1
ENSG00000114270	COL7A1	2.17574	1.10869	1	1.00002	-1.10869	1
ENSG00000010256	UQCRC1	9.79915	0.112734	1	8.96267	-0.112734	1
ENSG00000068745	IP6K2	1.31209	0.114235	1	1.20836	-0.114235	1
ENSG00000177479	ARIH2	1.69409	0.513936	1	1.17919	-0.513936	1
ENSG00000178467	P4HTM	1.16261	-0.0278889	1	1.18336	0.0278889	1
ENSG00000178149	DALRD3	1.29548	0.22568	1	1.10419	-0.22568	1
ENSG00000178057	NDUFAF3	2.57435	0.00519651	1	2.54588	-0.00519651	1
ENSG00000178035	IMPDH2	10.231	0.167491	1	9.00851	-0.167491	1
ENSG00000172053	QARS	2.82348	0.0374826	1	2.72922	-0.0374826	1
ENSG00000067560	RHOA	12.9382	-0.186977	1	14.5628	0.186977	1
ENSG00000164062	APEH	1.91	-0.0985275	1	2.03337	0.0985275	1
ENSG00000114353	GNAI2	0.747392	-0.424068	1	1.00835	0.424068	1
ENSG00000012171	SEMA3B	3.45461	0.221017	1	2.93756	-0.221017	1
ENSG00000214706	IFRD2	2.674	0.334039	1	2.10421	-0.334039	1
ENSG00000068001	HYAL2	2.14252	0.1635	1	1.90004	-0.1635	1
ENSG00000114383	TUSC2	1.42835	0.191307	1	1.24586	-0.191307	1
ENSG00000114395	CYB561D2	1.02974	-0.0511625	1	1.06669	0.0511625	1
ENSG00000126062	TMEM115	1.09618	0.315351	1	0.879183	-0.315351	1
ENSG00000145050	MANF	2.37505	-0.334692	1	2.97506	0.334692	1
ENSG00000164081	TEX264	3.0394	0.210725	1	2.60422	-0.210725	1
ENSG00000114779	ABHD14B	1.29548	0.023575	1	1.27086	-0.023575	1
ENSG00000243989	ACY1	2.69061	0.191484	1	2.33754	-0.191484	1
ENSG00000162244	RPL29	107.541	0.18776	1	93.2726	-0.18776	1
ENSG00000247596	TWF2	0.680958	-0.619185	1	1.05419	0.619185	1
ENSG00000163939	PBRM1	1.04635	0.290682	1	0.854183	-0.290682	1
ENSG00000163938	GNL3	3.10583	0.172021	1	2.73339	-0.172021	1
ENSG00000114902	SPCS1	7.72305	0.0437068	1	7.41264	-0.0437068	1
ENSG00000163931	TKT	11.0282	0.400196	1	8.26266	-0.400196	1
ENSG00000113811	SELENOK	1.34531	-0.466166	1	1.8542	0.466166	1
ENSG00000157500	APPL1	1.24565	0.0906833	1	1.16669	-0.0906833	1
ENSG00000168374	ARF4	6.52723	-0.107262	1	6.95847	0.107262	1
ENSG00000136068	FLNB	1.59444	0.532701	1	1.09585	-0.532701	1
ENSG00000168291	PDHB	2.39166	0.375732	1	1.8292	-0.375732	1
ENSG00000163634	THOC7	2.97296	0.144855	1	2.66672	-0.144855	1
ENSG00000163636	PSMD6	2.98957	0.132732	1	2.70422	-0.132732	1
ENSG00000172340	SUCLG2	1.31209	-0.143833	1	1.44586	0.143833	1
ENSG00000144747	TMF1	1.04635	-0.0617369	1	1.09169	0.0617369	1
ENSG00000144744	UBA3	1.17922	-0.161232	1	1.31669	0.161232	1
ENSG00000144746	ARL6IP5	3.8034	0.0528343	1	3.6334	-0.0528343	1
ENSG00000114861	FOXP1	1.37852	-0.437855	1	1.86254	0.437855	1
ENSG00000163605	PPP4R2	1.82696	0.267772	1	1.50836	-0.267772	1
ENSG00000083937	CHMP2B	1.56122	-0.240865	1	1.83754	0.240865	1
ENSG00000163320	CGGBP1	0.797219	-0.362304	1	1.02919	0.362304	1
ENSG00000080822	CLDND1	1.94322	-0.100177	1	2.07087	0.100177	1
ENSG00000057019	DCBLD2	1.01313	0.150019	1	0.912517	-0.150019	1
ENSG00000114021	NIT2	2.62418	0.0209384	1	2.56672	-0.0209384	1
ENSG00000181458	TMEM45A	5.24836	-0.133386	1	5.70011	0.133386	1
ENSG00000114354	TFG	2.98957	-0.0852144	1	3.14589	0.0852144	1
ENSG00000174173	TRMT10C	1.95983	0.13729	1	1.77087	-0.13729	1
ENSG00000081154	PCNP	2.72383	-0.0380386	1	2.77505	0.0380386	1
ENSG00000114391	RPL24	45.2754	0.074141	1	42.4925	-0.074141	1
ENSG00000170017	ALCAM	1.94322	-0.079754	1	2.04171	0.079754	1
ENSG00000114439	BBX	1.01313	0.0858884	1	0.954185	-0.0858884	1
ENSG00000196776	CD47	2.40826	-0.157174	1	2.66672	0.157174	1
ENSG00000144848	ATG3	1.95983	0.133908	1	1.77503	-0.133908	1
ENSG00000121579	NAA50	1.81035	0.166085	1	1.6042	-0.166085	1
ENSG00000114573	ATP6V1A	1.16261	0.143936	1	1.05002	-0.143936	1
ENSG00000113845	TIMMDC1	2.39166	-0.0327333	1	2.42921	0.0327333	1
ENSG00000138495	COX17	2.98957	-0.018827	1	3.00422	0.018827	1
ENSG00000065518	NDUFB4	9.1514	0.0906461	1	8.50016	-0.0906461	1
ENSG00000173230	GOLGB1	1.49478	-0.155268	1	1.65836	0.155268	1
ENSG00000121552	CSTA	12.3735	0.0992011	1	11.4211	-0.0992011	1
ENSG00000114023	FAM162A	5.38123	0.266196	1	4.42925	-0.266196	1
ENSG00000114491	UMPS	1.11278	0.182002	1	0.979185	-0.182002	1
ENSG00000114544	SLC41A3	1.02974	0.219752	1	0.88335	-0.219752	1
ENSG00000163870	TPRA1	0.930088	-0.144124	1	1.02919	0.144124	1
ENSG00000073111	MCM2	1.21244	0.255898	1	1.01252	-0.255898	1
ENSG00000114631	PODXL2	2.17574	0.117694	1	1.9917	-0.117694	1
ENSG00000074416	MGLL	1.37852	0.18959	1	1.20419	-0.18959	1
ENSG00000058262	SEC61A1	2.0927	0.0862836	1	1.95837	-0.0862836	1
ENSG00000175792	RUVBL1	1.61105	0.1531	1	1.44169	-0.1531	1
ENSG00000163902	RPN1	5.69679	-0.233178	1	6.62929	0.233178	1
ENSG00000075785	RAB7A	3.93627	-0.0966669	1	4.17091	0.0966669	1
ENSG00000177646	ACAD9	0.714175	-0.552071	1	1.05419	0.552071	1
ENSG00000169714	CNBP	10.2642	0.0754282	1	9.63352	-0.0754282	1
ENSG00000181789	COPG1	0.963306	-0.56644	1	1.42919	0.56644	1
ENSG00000114686	MRPL3	3.35496	0.0594353	1	3.19173	-0.0594353	1
ENSG00000144867	SRPRB	1.59444	0.184778	1	1.39586	-0.184778	1
ENSG00000129055	ANAPC13	1.04635	-0.115575	1	1.13335	0.115575	1
ENSG00000158092	NCK1	1.04635	-0.167476	1	1.17502	0.167476	1
ENSG00000175110	MRPS22	1.04635	0.00563858	1	1.04169	-0.00563858	1
ENSG00000184432	COPB2	1.86018	-0.241558	1	2.18754	0.241558	1
ENSG00000114115	RBP1	1.26226	0.868929	1	0.687513	-0.868929	1
ENSG00000177311	ZBTB38	1.72731	0.129185	1	1.57086	-0.129185	1
ENSG00000114125	RNF7	3.08922	-0.167667	1	3.44173	0.167667	1
ENSG00000069849	ATP1B3	3.57087	-0.0110818	1	3.56673	0.0110818	1
ENSG00000163714	U2SURP	3.38818	-0.0437775	1	3.46257	0.0437775	1
ENSG00000188313	PLSCR1	1.46157	-0.832487	1	2.59588	0.832487	1
ENSG00000163751	CPA3	0	-7.59077	1	3.15839	7.59077	1
ENSG00000169908	TM4SF1	2.92313	0.0894366	1	2.72505	-0.0894366	1
ENSG00000082996	RNF13	1.46157	-0.3415	1	1.84587	0.3415	1
ENSG00000070087	PFN2	1.84357	0.609611	1	1.20002	-0.609611	1
ENSG00000120742	SERP1	5.79644	-0.258107	1	6.86263	0.258107	1
ENSG00000144895	EIF2A	3.13905	-0.00178416	1	3.11673	0.00178416	1
ENSG00000198843	SELENOT	2.35844	-0.229269	1	2.74589	0.229269	1
ENSG00000138271	GPR87	1.46157	0.144577	1	1.31669	-0.144577	1
ENSG00000174953	DHX36	1.02974	-0.0953865	1	1.10002	0.0953865	1
ENSG00000163655	GMPS	2.30861	-0.0253918	1	2.33338	0.0253918	1
ENSG00000114850	SSR3	4.13557	-0.0528007	1	4.25008	0.0528007	1
ENSG00000163660	CCNL1	1.3287	-0.568664	1	1.9667	0.568664	1
ENSG00000118849	RARRES1	0.448435	-4.6851	1	11.8127	4.6851	1
ENSG00000118855	MFSD1	0.863653	-0.991865	1	1.72503	0.991865	1
ENSG00000114209	PDCD10	1.56122	-0.0602926	1	1.62086	0.0602926	1
ENSG00000008952	SEC62	1.94322	-0.279726	1	2.34588	0.279726	1
ENSG00000163584	RPL22L1	11.7091	0.53984	1	7.96265	-0.53984	1
ENSG00000121858	TNFSF10	2.17574	-0.591292	1	3.2584	0.591292	1
ENSG00000136518	ACTL6A	1.49478	0.0214524	1	1.46669	-0.0214524	1
ENSG00000136522	MRPL47	1.66087	-0.0405634	1	1.70003	0.0405634	1
ENSG00000136521	NDUFB5	5.16531	0.157986	1	4.58342	-0.157986	1
ENSG00000114416	FXR1	1.528	0.0204859	1	1.50003	-0.0204859	1
ENSG00000205981	DNAJC19	2.0927	0.204316	1	1.8042	-0.204316	1
ENSG00000176597	B3GNT5	1.77713	0.0316299	1	1.7292	-0.0316299	1
ENSG00000175193	PARL	1.51139	0.305987	1	1.21669	-0.305987	1
ENSG00000161203	AP2M1	4.51757	-0.00954551	1	4.50425	0.00954551	1
ENSG00000214160	ALG3	2.19235	-0.0708232	1	2.28754	0.0708232	1
ENSG00000175166	PSMD2	3.12244	-0.0511625	1	3.20839	0.0511625	1
ENSG00000114867	EIF4G1	2.59096	-0.133339	1	2.82089	0.133339	1
ENSG00000163882	POLR2H	2.44148	-0.0707523	1	2.54588	0.0707523	1
ENSG00000177383	MAGEF1	1.11278	-0.0800133	1	1.17502	0.0800133	1
ENSG00000073803	MAP3K13	1.21244	0.0625142	1	1.15836	-0.0625142	1
ENSG00000163900	TMEM41A	1.07957	-0.494124	1	1.52086	0.494124	1
ENSG00000136527	TRA2B	2.12592	-0.083053	1	2.23754	0.083053	1
ENSG00000090520	DNAJB11	1.82696	-0.236831	1	2.14171	0.236831	1
ENSG00000156976	EIF4A2	4.28505	-0.255123	1	5.06676	0.255123	1
ENSG00000145012	LPP	1.01313	0.0921747	1	0.950018	-0.0921747	1
ENSG00000163347	CLDN1	1.47818	-0.127155	1	1.60836	0.127155	1
ENSG00000114315	HES1	1.46157	-0.331719	1	1.83337	0.331719	1
ENSG00000114331	ACAP2	0.946697	-0.230926	1	1.11252	0.230926	1
ENSG00000184203	PPP1R2	0.946697	-0.582689	1	1.42086	0.582689	1
ENSG00000176945	MUC20	0.764001	-1.04943	1	1.5917	1.04943	1
ENSG00000145113	MUC4	0.631131	-0.985343	1	1.26252	0.985343	1
ENSG00000072274	TFRC	0.64774	-0.761586	1	1.10835	0.761586	1
ENSG00000163964	PIGX	1.11278	-0.12518	1	1.21252	0.12518	1
ENSG00000180370	PAK2	1.24565	-0.54638	1	1.8167	0.54638	1
ENSG00000114503	NCBP2	1.59444	0.159242	1	1.42086	-0.159242	1
ENSG00000182899	RPL35A	70.0224	0.214649	1	59.6136	-0.214649	1
ENSG00000169020	ATP5ME	3.95288	0.317716	1	3.14173	-0.317716	1
ENSG00000163950	SLBP	3.65392	-0.0991014	1	3.87924	0.0991014	1
ENSG00000243449	C4orf48	1.91	-0.291541	1	2.32504	0.291541	1
ENSG00000109736	MFSD10	4.11896	-0.0768364	1	4.30425	0.0768364	1
ENSG00000163956	LRPAP1	7.55697	0.172542	1	6.63346	-0.172542	1
ENSG00000179010	MRFAP1	3.18887	0.116369	1	2.91672	-0.116369	1
ENSG00000163993	S100P	53.7292	-0.666389	1	84.2516	0.666389	1
ENSG00000178988	MRFAP1L1	1.09618	0.136381	1	0.995852	-0.136381	1
ENSG00000109519	GRPEL1	1.62765	-0.10082	1	1.73753	0.10082	1
ENSG00000071127	WDR1	3.20548	-0.116392	1	3.4459	0.116392	1
ENSG00000137440	FGFBP1	1.49478	0.0713488	1	1.41669	-0.0713488	1
ENSG00000151552	QDPR	1.3287	0.250943	1	1.11252	-0.250943	1
ENSG00000002549	LAP3	1.29548	-0.373673	1	1.67503	0.373673	1
ENSG00000109606	DHX15	1.74392	-0.0159966	1	1.7542	0.0159966	1
ENSG00000109610	SOD3	1.74392	0.716418	1	1.05419	-0.716418	1
ENSG00000250317	SMIM20	1.3287	0.240217	1	1.12085	-0.240217	1
ENSG00000169299	PGM2	2.6574	-0.0863637	1	2.80005	0.0863637	1
ENSG00000109787	KLF3	1.51139	-0.290419	1	1.8417	0.290419	1
ENSG00000035928	RFC1	1.146	-0.0932072	1	1.22086	0.0932072	1
ENSG00000163682	RPL9	45.9729	0.117137	1	41.88	-0.117137	1
ENSG00000163683	SMIM14	1.37852	-0.69659	1	2.22921	0.69659	1
ENSG00000078140	UBE2K	1.69409	0.0976286	1	1.57503	-0.0976286	1
ENSG00000163694	RBM47	1.07957	-0.421367	1	1.44586	0.421367	1
ENSG00000109133	TMEM33	1.09618	-0.432462	1	1.47919	0.432462	1
ENSG00000014824	SLC30A9	1.16261	-0.0529798	1	1.20419	0.0529798	1
ENSG00000109180	OCIAD1	5.36462	0.112461	1	4.91259	-0.112461	1
ENSG00000145247	OCIAD2	4.25183	0.476995	1	3.02506	-0.476995	1
ENSG00000226950	DANCR	1.41174	0.223538	1	1.20419	-0.223538	1
ENSG00000145216	FIP1L1	1.04635	-0.0889071	1	1.11252	0.0889071	1
ENSG00000128039	SRD5A3	3.15566	-0.746885	1	5.25427	0.746885	1
ENSG00000134851	TMEM165	3.02279	-0.382099	1	3.90841	0.382099	1
ENSG00000128050	PAICS	3.50444	0.12014	1	3.19589	-0.12014	1
ENSG00000174780	SRP72	3.18887	0.198952	1	2.75422	-0.198952	1
ENSG00000084092	NOA1	1.09618	0.166754	1	0.975019	-0.166754	1
ENSG00000163453	IGFBP7	9.98184	0.777216	1	5.75844	-0.777216	1
ENSG00000153802	TMPRSS11D	1.91	-0.682506	1	3.05006	0.682506	1
ENSG00000083896	YTHDC1	0.863653	-0.625814	1	1.33753	0.625814	1
ENSG00000132465	JCHAIN	0.0166087	-7.46783	1	5.80428	7.46783	1
ENSG00000132463	GRSF1	2.60757	-0.330062	1	3.25423	0.330062	1
ENSG00000169429	CXCL8	0.51487	-2.55029	1	3.07089	2.55029	1
ENSG00000163739	CXCL1	1.62765	-0.491493	1	2.27921	0.491493	1
ENSG00000163734	CXCL3	1.27887	0.0826753	1	1.20419	-0.0826753	1
ENSG00000081041	CXCL2	1.72731	-0.0701236	1	1.8042	0.0701236	1
ENSG00000163738	MTHFD2L	1.36192	0.0622027	1	1.30002	-0.0622027	1
ENSG00000109321	AREG	7.55697	0.661596	1	4.72509	-0.661596	1
ENSG00000138757	G3BP2	0.863653	-0.464822	1	1.19586	0.464822	1
ENSG00000138768	USO1	1.37852	-0.0185177	1	1.39169	0.0185177	1
ENSG00000198301	SDAD1	1.42835	0.306383	1	1.15002	-0.306383	1
ENSG00000138750	NUP54	1.17922	0.240217	1	0.995852	-0.240217	1
ENSG00000138760	SCARB2	1.01313	-0.412917	1	1.35003	0.412917	1
ENSG00000138758	SEPTIN11	1.36192	0.457404	1	0.987519	-0.457404	1
ENSG00000118816	CCNI	11.842	-0.168746	1	13.1628	0.168746	1
ENSG00000138772	ANXA3	2.35844	0.415954	1	1.7542	-0.415954	1
ENSG00000138668	HNRNPD	2.64079	0.211647	1	2.26254	-0.211647	1
ENSG00000152795	HNRNPDL	9.03514	-0.0366489	1	9.16684	0.0366489	1
ENSG00000145293	ENOPH1	1.64426	0.0511827	1	1.5792	-0.0511827	1
ENSG00000138674	SEC31A	1.54461	-0.206321	1	1.77503	0.206321	1
ENSG00000163319	MRPS18C	1.87679	-0.0756242	1	1.9667	0.0756242	1
ENSG00000145337	PYURF	2.80687	0.078234	1	2.63755	-0.078234	1
ENSG00000163110	PDLIM5	1.22905	-0.0932072	1	1.30836	0.0932072	1
ENSG00000151247	EIF4E	2.10931	-0.232271	1	2.46255	0.232271	1
ENSG00000164024	METAP1	0.946697	-0.142117	1	1.04585	0.142117	1
ENSG00000197894	ADH5	4.30166	0.130727	1	3.89174	-0.130727	1
ENSG00000109270	LAMTOR3	1.16261	0.138245	1	1.05419	-0.138245	1
ENSG00000164032	H2AFZ	15.4793	0.132539	1	13.9586	-0.132539	1
ENSG00000138821	SLC39A8	0.847045	-0.536697	1	1.23336	0.536697	1
ENSG00000109332	UBE2D3	5.59714	-0.181316	1	6.28345	0.181316	1
ENSG00000145354	CISD2	2.07609	-0.0789609	1	2.17921	0.0789609	1
ENSG00000138777	PPA2	2.60757	-0.190712	1	2.95422	0.190712	1
ENSG00000164022	AIMP1	2.59096	-0.0205187	1	2.60838	0.0205187	1
ENSG00000138801	PAPSS1	1.02974	-0.283943	1	1.25419	0.283943	1
ENSG00000138796	HADH	2.34183	0.104561	1	2.16254	-0.104561	1
ENSG00000109475	RPL34	72.9953	0.144914	1	65.2221	-0.144914	1
ENSG00000198856	OSTC	3.65392	-0.161211	1	4.05008	0.161211	1
ENSG00000005059	MCUB	0.730784	-0.508245	1	1.04585	0.508245	1
ENSG00000123739	PLA2G12A	1.34531	0.110732	1	1.24169	-0.110732	1
ENSG00000205403	CFI	0.946697	-0.214685	1	1.10002	0.214685	1
ENSG00000174720	LARP7	1.31209	0.386221	1	1.00002	-0.386221	1
ENSG00000269893	SNHG8	5.59714	-0.0292062	1	5.65427	0.0292062	1
ENSG00000164096	C4orf3	6.06218	-0.303158	1	7.40431	0.303158	1
ENSG00000164111	ANXA5	5.38123	-0.199141	1	6.11678	0.199141	1
ENSG00000164070	HSPA4L	1.31209	0.344914	1	1.02919	-0.344914	1
ENSG00000109390	NDUFC1	4.06914	0.332857	1	3.20006	-0.332857	1
ENSG00000164134	NAA15	1.19583	0.47352	1	0.85835	-0.47352	1
ENSG00000085871	MGST2	4.1854	0.160894	1	3.7084	-0.160894	1
ENSG00000153130	SCOC	2.14252	-0.17787	1	2.40838	0.17787	1
ENSG00000164163	ABCE1	1.39513	-0.0605102	1	1.45003	0.0605102	1
ENSG00000164167	LSM6	1.27887	0.291041	1	1.04169	-0.291041	1
ENSG00000145425	RPS3A	130.478	0.218295	1	110.794	-0.218295	1
ENSG00000170006	TMEM154	0.730784	-0.455777	1	1.00835	0.455777	1
ENSG00000171566	PLRG1	1.04635	-0.212642	1	1.21252	0.212642	1
ENSG00000052802	MSMO1	2.32522	0.472877	1	1.66253	-0.472877	1
ENSG00000109472	CPE	2.34183	0.138245	1	2.11254	-0.138245	1
ENSG00000129116	PALLD	5.49749	0.320176	1	4.35842	-0.320176	1
ENSG00000056050	HPF1	1.09618	0.210381	1	0.945851	-0.210381	1
ENSG00000164104	HMGB2	0.78061	-0.777705	1	1.34586	0.777705	1
ENSG00000164120	HPGD	0.531479	-1.64376	1	1.68753	1.64376	1
ENSG00000129128	SPCS3	1.67748	-0.530302	1	2.41255	0.530302	1
ENSG00000038002	AGA	0.896871	-0.416384	1	1.20002	0.416384	1
ENSG00000129187	DCTD	1.41174	-0.0843931	1	1.4917	0.0843931	1
ENSG00000182552	RWDD4	1.47818	0.211647	1	1.27086	-0.211647	1
ENSG00000151729	SLC25A4	2.10931	0.304757	1	1.69587	-0.304757	1
ENSG00000164323	CFAP97	1.26226	0.337078	1	0.995852	-0.337078	1
ENSG00000186352	ANKRD37	2.84009	-0.476136	1	3.92091	0.476136	1
ENSG00000083857	FAT1	2.20896	0.106633	1	2.03754	-0.106633	1
ENSG00000073578	SDHA	3.78679	-0.0384825	1	3.85424	0.0384825	1
ENSG00000249915	PDCD6	7.32445	-0.0858835	1	7.69181	0.0858835	1
ENSG00000171421	MRPL36	4.66705	0.271243	1	3.82924	-0.271243	1
ENSG00000145494	NDUFS6	8.5701	0.0873208	1	7.97932	-0.0873208	1
ENSG00000113430	IRX4	2.64079	0.0823644	1	2.47505	-0.0823644	1
ENSG00000248994	AC124852.1	1.16261	0.461593	1	0.841683	-0.461593	1
ENSG00000133398	MED10	2.60757	0.258595	1	2.16254	-0.258595	1
ENSG00000037474	NSUN2	1.39513	0.0511827	1	1.34169	-0.0511827	1
ENSG00000150753	CCT5	9.43375	0.0802991	1	8.82517	-0.0802991	1
ENSG00000145495	2021-03-06	0.979915	-0.0874708	1	1.04169	0.0874708	1
ENSG00000112977	DAP	1.86018	0.135583	1	1.68337	-0.135583	1
ENSG00000173545	ZNF622	1.11278	0.0931014	1	1.04169	-0.0931014	1
ENSG00000133401	PDZD2	0.614523	-0.729087	1	1.02919	0.729087	1
ENSG00000113384	GOLPH3	2.79027	-0.0976719	1	2.96256	0.0976719	1
ENSG00000056097	ZFR	1.49478	0.280406	1	1.22502	-0.280406	1
ENSG00000113387	SUB1	11.5431	0.0920117	1	10.7085	-0.0920117	1
ENSG00000113407	TARS	1.95983	0.0614283	1	1.8667	-0.0614283	1
ENSG00000039560	RAI14	1.44496	0.261688	1	1.20002	-0.261688	1
ENSG00000113460	BRIX1	2.93974	0.26804	1	2.42088	-0.26804	1
ENSG00000168685	IL7R	0.64774	-0.905461	1	1.22502	0.905461	1
ENSG00000164190	NIPBL	1.17922	-0.376455	1	1.5292	0.376455	1
ENSG00000145623	OSMR	0.747392	-0.732876	1	1.25002	0.732876	1
ENSG00000145592	RPL37	108.571	0.118973	1	98.7644	-0.118973	1
ENSG00000250722	SELENOP	1.47818	-0.160321	1	1.64586	0.160321	1
ENSG00000172239	PAIP1	2.05948	-0.374446	1	2.65422	0.374446	1
ENSG00000112996	MRPS30	1.67748	0.223343	1	1.42919	-0.223343	1
ENSG00000152684	PELO	1.02974	-0.0734439	1	1.08335	0.0734439	1
ENSG00000164171	ITGA2	2.17574	-0.223976	1	2.52505	0.223976	1
ENSG00000164172	MOCS2	1.51139	-0.0991687	1	1.61253	0.0991687	1
ENSG00000134363	FST	1.26226	1.0443	1	0.608345	-1.0443	1
ENSG00000164258	NDUFS4	2.8567	0.0476757	1	2.74172	-0.0476757	1
ENSG00000067248	DHX29	1.69409	-0.12422	1	1.83754	0.12422	1
ENSG00000062194	GPBP1	1.46157	-0.143274	1	1.60836	0.143274	1
ENSG00000145632	PLK2	4.53418	0.0611937	1	4.30425	-0.0611937	1
ENSG00000113448	PDE4D	2.19235	0.0128738	1	2.15837	-0.0128738	1
ENSG00000164182	NDUFAF2	1.51139	0.267124	1	1.25002	-0.267124	1
ENSG00000188725	SMIM15	2.14252	-0.140001	1	2.34588	0.140001	1
ENSG00000068796	KIF2A	1.31209	-0.00467052	1	1.31253	0.00467052	1
ENSG00000153006	SREK1IP1	2.04287	0.114395	1	1.87504	-0.114395	1
ENSG00000112851	ERBIN	0.564696	-0.836049	1	1.02085	0.836049	1
ENSG00000153914	SREK1	1.76052	0.039169	1	1.7042	-0.039169	1
ENSG00000069020	MAST4	3.33835	-0.262452	1	3.97091	0.262452	1
ENSG00000145740	SLC30A5	1.21244	-0.30922	1	1.50003	0.30922	1
ENSG00000153044	CENPH	0.996523	-0.184838	1	1.13335	0.184838	1
ENSG00000134056	MRPS36	3.32174	0.206169	1	2.85422	-0.206169	1
ENSG00000085231	AK6	1.12939	0.125705	1	1.03335	-0.125705	1
ENSG00000273841	TAF9	3.20548	0.174083	1	2.81672	-0.174083	1
ENSG00000145734	BDP1	1.31209	-0.0974945	1	1.40003	0.0974945	1
ENSG00000131844	MCCC2	1.49478	0.00924335	1	1.47919	-0.00924335	1
ENSG00000113048	MRPS27	2.15913	0.209705	1	1.8542	-0.209705	1
ENSG00000083312	TNPO1	1.31209	0.0229858	1	1.28752	-0.0229858	1
ENSG00000145741	BTF3	54.7091	0.210618	1	46.7092	-0.210618	1
ENSG00000049860	HEXB	3.17227	-0.38037	1	4.09591	0.38037	1
ENSG00000164346	NSA2	6.06218	0.193674	1	5.24593	-0.193674	1
ENSG00000164252	AGGF1	1.92661	-0.115349	1	2.07504	0.115349	1
ENSG00000171530	TBCA	9.79915	0.185606	1	8.521	-0.185606	1
ENSG00000132842	AP3B1	1.46157	0.0953636	1	1.36253	-0.0953636	1
ENSG00000085365	SCAMP1	0.979915	-0.229669	1	1.15002	0.229669	1
ENSG00000249042	AC008771.1	0.78061	-0.42654	1	1.05419	0.42654	1
ENSG00000113318	MSH3	1.04635	-0.0617369	1	1.09169	0.0617369	1
ENSG00000152348	ATG10	1.01313	0.324048	1	0.808349	-0.324048	1
ENSG00000186468	RPS23	156.753	0.199142	1	134.882	-0.199142	1
ENSG00000174695	TMEM167A	2.87331	-0.11515	1	3.08756	0.11515	1
ENSG00000038427	VCAN	0.0166087	-5.36711	1	1.35003	5.36711	1
ENSG00000127184	COX7C	26.3082	0.130703	1	23.7463	-0.130703	1
ENSG00000134480	CCNH	1.42835	0.0538034	1	1.37086	-0.0538034	1
ENSG00000164292	RHOBTB3	1.37852	-0.0775837	1	1.45003	0.0775837	1
ENSG00000173221	GLRX	1.29548	-1.18256	1	2.93756	1.18256	1
ENSG00000118985	ELL2	2.37505	-0.407482	1	3.12923	0.407482	1
ENSG00000175426	PCSK1	10.995	-0.00750481	1	10.9294	0.00750481	1
ENSG00000153113	CAST	16.9575	0.207833	1	14.5128	-0.207833	1
ENSG00000174132	FAM174A	2.15913	-0.26319	1	2.57505	0.26319	1
ENSG00000224032	EPB41L4A-AS1	2.55774	0.0783809	1	2.40421	-0.0783809	1
ENSG00000153037	SRP19	3.07261	0.0145038	1	3.01672	-0.0145038	1
ENSG00000129625	REEP5	7.39088	-0.00409716	1	7.33347	0.00409716	1
ENSG00000134970	TMED7	1.64426	0.00632848	1	1.6292	-0.00632848	1
ENSG00000145782	ATG12	1.64426	-0.285852	1	1.99587	0.285852	1
ENSG00000177879	AP3S1	3.13905	-0.0266094	1	3.17089	0.0266094	1
ENSG00000145779	TNFAIP8	0.896871	-0.737313	1	1.50003	0.737313	1
ENSG00000133835	HSD17B4	1.76052	-0.139332	1	1.9292	0.139332	1
ENSG00000151304	SRFBP1	1.3287	0.428289	1	0.983352	-0.428289	1
ENSG00000205302	SNX2	1.59444	-0.210808	1	1.83754	0.210808	1
ENSG00000168938	PPIC	5.19853	-0.307513	1	6.37095	0.307513	1
ENSG00000164904	ALDH7A1	3.96948	0.0260917	1	3.86257	-0.0260917	1
ENSG00000164902	PHAX	1.3287	0.00869311	1	1.31669	-0.00869311	1
ENSG00000113368	LMNB1	1.22905	0.0767178	1	1.16252	-0.0767178	1
ENSG00000164244	PRRC1	0.979915	-0.0407398	1	1.00835	0.0407398	1
ENSG00000066583	ISOC1	1.12939	0.20919	1	0.975019	-0.20919	1
ENSG00000169567	HINT1	28.6833	0.17796	1	25.0546	-0.17796	1
ENSG00000072682	P4HA2	1.31209	0.211647	1	1.12919	-0.211647	1
ENSG00000125347	IRF1	0.614523	-1.39694	1	1.63753	1.39694	1
ENSG00000113522	RAD50	2.02626	-0.119222	1	2.18754	0.119222	1
ENSG00000164405	UQCRQ	19.3492	0.289937	1	15.642	-0.289937	1
ENSG00000072364	AFF4	2.15913	-0.0847919	1	2.27504	0.0847919	1
ENSG00000170606	HSPA4	3.17227	0.0171802	1	3.10839	-0.0171802	1
ENSG00000113583	C5orf15	2.292	0.269575	1	1.88754	-0.269575	1
ENSG00000213585	VDAC1	11.1278	0.0561704	1	10.5835	-0.0561704	1
ENSG00000113558	SKP1	15.9942	0.0627288	1	15.1378	-0.0627288	1
ENSG00000113575	PPP2CA	4.06914	0.0355261	1	3.93341	-0.0355261	1
ENSG00000119048	UBE2B	4.45114	-0.206384	1	5.0876	0.206384	1
ENSG00000237190	CDKN2AIPNL	1.7107	0.226411	1	1.45419	-0.226411	1
ENSG00000152700	SAR1B	1.86018	-0.0944226	1	1.97504	0.0944226	1
ENSG00000164615	CAMLG	1.86018	0.103874	1	1.72087	-0.103874	1
ENSG00000145833	DDX46	2.88992	-0.049365	1	2.96672	0.049365	1
ENSG00000181904	C5orf24	2.20896	0.399415	1	1.66253	-0.399415	1
ENSG00000069011	PITX1	2.0927	0.0862836	1	1.95837	-0.0862836	1
ENSG00000113648	H2AFY	9.11819	0.101045	1	8.40849	-0.101045	1
ENSG00000120708	TGFBI	2.8567	0.359242	1	2.20838	-0.359242	1
ENSG00000113658	SMAD5	1.11278	0.225441	1	0.950018	-0.225441	1
ENSG00000177733	HNRNPA0	7.39088	0.071586	1	6.95847	-0.071586	1
ENSG00000120738	EGR1	5.23175	-0.124179	1	5.64594	0.124179	1
ENSG00000120705	ETF1	3.00618	-0.0168604	1	3.01672	0.0168604	1
ENSG00000113013	HSPA9	6.59366	0.00647644	1	6.49596	-0.00647644	1
ENSG00000044115	CTNNA1	4.91618	-0.137174	1	5.35427	0.137174	1
ENSG00000120725	SIL1	2.0927	0.200995	1	1.80837	-0.200995	1
ENSG00000015479	MATR3	1.91	-0.15919	1	2.12087	0.15919	1
ENSG00000120727	PAIP2	2.45809	-0.189512	1	2.78339	0.189512	1
ENSG00000131508	UBE2D2	6.77636	0.0560177	1	6.45012	-0.0560177	1
ENSG00000185129	PURA	1.12939	-0.104118	1	1.21252	0.104118	1
ENSG00000120306	CYSTM1	1.81035	-0.42881	1	2.42505	0.42881	1
ENSG00000113068	PFDN1	2.02626	0.205451	1	1.74587	-0.205451	1
ENSG00000113070	HBEGF	0.813827	-0.898598	1	1.52503	0.898598	1
ENSG00000131503	ANKHD1	1.82696	-0.197069	1	2.08337	0.197069	1
ENSG00000213523	SRA1	3.07261	-0.0779837	1	3.21673	0.0779837	1
ENSG00000176087	SLC35A4	1.21244	0.0217286	1	1.19169	-0.0217286	1
ENSG00000170458	CD14	0.664349	-1.80992	1	2.35421	1.80992	1
ENSG00000131495	NDUFA2	4.91618	-0.00939735	1	4.90009	0.00939735	1
ENSG00000113141	IK	2.59096	0.0120596	1	2.55005	-0.0120596	1
ENSG00000170445	HARS	2.02626	0.0617156	1	1.9292	-0.0617156	1
ENSG00000146007	ZMAT2	2.02626	-0.289757	1	2.46255	0.289757	1
ENSG00000178913	TAF7	1.89339	-0.13733	1	2.07087	0.13733	1
ENSG00000131504	DIAPH1	1.69409	-0.0642378	1	1.76253	0.0642378	1
ENSG00000171720	HDAC3	1.06296	-0.451661	1	1.45419	0.451661	1
ENSG00000081791	DELE1	1.26226	0.010349	1	1.25002	-0.010349	1
ENSG00000013561	RNF14	1.01313	0.196669	1	0.88335	-0.196669	1
ENSG00000113552	GNPDA1	1.19583	-0.141332	1	1.31669	0.141332	1
ENSG00000131507	NDFIP1	4.23522	-0.190236	1	4.78759	0.190236	1
ENSG00000113580	NR3C1	1.41174	-0.423102	1	1.88754	0.423102	1
ENSG00000145817	YIPF5	1.47818	-0.413608	1	1.96254	0.413608	1
ENSG00000133706	LARS	2.95635	0.551105	1	2.00004	-0.551105	1
ENSG00000091009	RBM27	1.19583	0.480506	1	0.854183	-0.480506	1
ENSG00000113649	TCERG1	2.07609	0.108972	1	1.91254	-0.108972	1
ENSG00000178172	SPINK6	6.72653	0.051931	1	6.42096	-0.051931	1
ENSG00000113712	CSNK1A1	4.88296	0.0130812	1	4.79176	-0.0130812	1
ENSG00000019582	CD74	11.6261	-1.38413	1	30.0131	1.38413	1
ENSG00000164587	RPS14	162.732	0.189457	1	140.969	-0.189457	1
ENSG00000086589	RBM22	1.09618	-0.0494858	1	1.13335	0.0494858	1
ENSG00000256235	SMIM3	1.146	-0.201874	1	1.31669	0.201874	1
ENSG00000211445	GPX3	1.11278	-0.0386428	1	1.14169	0.0386428	1
ENSG00000145901	TNIP1	2.34183	-0.185954	1	2.64588	0.185954	1
ENSG00000196743	GM2A	5.21514	-0.232395	1	6.06678	0.232395	1
ENSG00000113140	SPARC	2.50792	0.640147	1	1.59586	-0.640147	1
ENSG00000177556	ATOX1	3.65392	-0.00970236	1	3.6459	0.00970236	1
ENSG00000145907	G3BP1	4.0027	-0.0610567	1	4.13758	0.0610567	1
ENSG00000155506	LARP1	1.41174	0.326631	1	1.12085	-0.326631	1
ENSG00000155508	CNOT8	1.17922	-0.415135	1	1.57086	0.415135	1
ENSG00000082515	MRPL22	2.69061	0.309102	1	2.15421	-0.309102	1
ENSG00000113282	CLINT1	2.27539	-0.540002	1	3.28756	0.540002	1
ENSG00000145860	RNF145	2.84009	-0.172092	1	3.17506	0.172092	1
ENSG00000164332	UBLCP1	2.07609	-0.106234	1	2.22088	0.106234	1
ENSG00000113312	TTC1	1.76052	-0.136219	1	1.92504	0.136219	1
ENSG00000164609	SLU7	0.979915	-0.265674	1	1.17919	0.265674	1
ENSG00000164611	PTTG1	2.19235	0.183842	1	1.9167	-0.183842	1
ENSG00000113328	CCNG1	1.56122	0.146158	1	1.40419	-0.146158	1
ENSG00000170584	NUDCD2	2.72383	0.173579	1	2.39588	-0.173579	1
ENSG00000038274	MAT2B	2.10931	-0.224942	1	2.45005	0.224942	1
ENSG00000113643	RARS	2.12592	-0.0339584	1	2.16254	0.0339584	1
ENSG00000181163	NPM1	60.6384	0.271404	1	49.6343	-0.271404	1
ENSG00000120129	DUSP1	47.1854	-0.109504	1	50.2968	0.109504	1
ENSG00000113719	ERGIC1	1.82696	-0.365393	1	2.34171	0.365393	1
ENSG00000037241	RPL26L1	2.82348	0.173448	1	2.48338	-0.173448	1
ENSG00000113732	ATP6V0E1	10.8953	-0.18761	1	12.2711	0.18761	1
ENSG00000145919	BOD1	1.34531	0.284886	1	1.10002	-0.284886	1
ENSG00000164466	SFXN1	1.27887	-0.0411964	1	1.31253	0.0411964	1
ENSG00000051596	THOC3	3.08922	-0.00730486	1	3.07923	0.00730486	1
ENSG00000122203	KIAA1191	1.95983	0.144079	1	1.76253	-0.144079	1
ENSG00000048162	NOP16	3.38818	0.474268	1	2.41671	-0.474268	1
ENSG00000146066	HIGD2A	7.82271	-0.0205236	1	7.85015	0.0205236	1
ENSG00000175416	CLTB	17.8544	0.204723	1	15.3128	-0.204723	1
ENSG00000113194	FAF2	1.22905	-0.0701236	1	1.28752	0.0701236	1
ENSG00000165671	NSD1	1.02974	0.0535953	1	0.991686	-0.0535953	1
ENSG00000169228	RAB24	1.41174	-0.096399	1	1.5042	0.096399	1
ENSG00000169230	PRELID1	7.65662	0.0566166	1	7.28347	-0.0566166	1
ENSG00000169223	LMAN2	5.43105	0.00830465	1	5.34594	-0.00830465	1
ENSG00000113758	DBN1	1.94322	0.28997	1	1.5792	-0.28997	1
ENSG00000196923	PDLIM7	2.69061	0.779016	1	1.5542	-0.779016	1
ENSG00000183258	DDX41	1.19583	0.106311	1	1.10835	-0.106311	1
ENSG00000184840	TMED9	9.59984	-0.169579	1	10.6794	0.169579	1
ENSG00000145912	NHP2	8.63653	0.394991	1	6.49596	-0.394991	1
ENSG00000197451	HNRNPAB	7.77288	0.174669	1	6.81263	-0.174669	1
ENSG00000169045	HNRNPH1	1.97644	-0.0228179	1	1.99587	0.0228179	1
ENSG00000127022	CANX	8.68636	-0.202499	1	9.88769	0.202499	1
ENSG00000161013	MGAT4B	1.16261	0.339027	1	0.916684	-0.339027	1
ENSG00000161011	SQSTM1	8.25453	-0.296436	1	10.0294	0.296436	1
ENSG00000197226	TBC1D9B	1.11278	0.0147964	1	1.10002	-0.0147964	1
ENSG00000113269	RNF130	0.896871	-0.753211	1	1.5167	0.753211	1
ENSG00000131446	MGAT1	1.7107	-0.555998	1	2.50421	0.555998	1
ENSG00000278970	HEIH	0.896871	-0.302154	1	1.10835	0.302154	1
ENSG00000204628	RACK1	106.063	0.227533	1	89.4892	-0.227533	1
ENSG00000112679	DUSP22	2.27539	0.0115651	1	2.24171	-0.0115651	1
ENSG00000112699	GMDS	3.12244	-0.271147	1	3.73757	0.271147	1
ENSG00000124535	WRNIP1	1.21244	0.15873	1	1.08335	-0.15873	1
ENSG00000021355	SERPINB1	37.5855	-0.198678	1	42.6216	0.198678	1
ENSG00000170542	SERPINB9	1.81035	-0.472679	1	2.50005	0.472679	1
ENSG00000124570	SERPINB6	4.5674	-0.0729031	1	4.75842	0.0729031	1
ENSG00000124588	NQO2	1.49478	0.00519651	1	1.48336	-0.00519651	1
ENSG00000137274	BPHL	2.72383	0.439623	1	1.9917	-0.439623	1
ENSG00000137267	TUBB2A	2.75705	0.493608	1	1.9417	-0.493608	1
ENSG00000180822	PSMG4	3.52105	0.396742	1	2.65005	-0.396742	1
ENSG00000112739	PRPF4B	2.30861	-0.00467052	1	2.30004	0.00467052	1
ENSG00000198721	ECI2	1.82696	0.601673	1	1.19586	-0.601673	1
ENSG00000214113	LYRM4	1.77713	0.0212632	1	1.7417	-0.0212632	1
ENSG00000145982	FARS2	1.36192	0.207563	1	1.17502	-0.207563	1
ENSG00000124782	RREB1	0.614523	-0.723258	1	1.02502	0.723258	1
ENSG00000124783	SSR1	6.41097	-0.0677767	1	6.65013	0.0677767	1
ENSG00000124784	RIOK1	2.15913	0.0887642	1	2.01671	-0.0887642	1
ENSG00000096696	DSP	33.8818	0.0204115	1	33.009	-0.0204115	1
ENSG00000168566	SNRNP48	0.946697	-0.164837	1	1.06252	0.164837	1
ENSG00000239264	TXNDC5	1.29548	0.204147	1	1.12085	-0.204147	1
ENSG00000124802	EEF1E1	4.51757	0.181196	1	3.94591	-0.181196	1
ENSG00000124786	SLC35B3	0.597914	-0.784908	1	1.04169	0.784908	1
ENSG00000137203	TFAP2A	4.21861	-0.121222	1	4.54592	0.121222	1
ENSG00000111845	PAK1IP1	2.00966	0.285868	1	1.63753	-0.285868	1
ENSG00000111843	TMEM14C	14.5492	0.0913919	1	13.5003	-0.0913919	1
ENSG00000137210	TMEM14B	10.0483	-0.0293499	1	10.1419	0.0293499	1
ENSG00000224531	SMIM13	1.09618	0.112534	1	1.01252	-0.112534	1
ENSG00000078401	EDN1	0.946697	-0.599465	1	1.43753	0.599465	1
ENSG00000145979	TBC1D7	2.02626	-0.113726	1	2.17921	0.113726	1
ENSG00000225921	NOL7	6.67671	0.0695757	1	6.29595	-0.0695757	1
ENSG00000050393	MCUR1	2.75705	0.0480035	1	2.64588	-0.0480035	1
ENSG00000008083	JARID2	1.12939	-0.426046	1	1.5167	0.426046	1
ENSG00000137364	TPMT	1.54461	-0.00350439	1	1.5417	0.00350439	1
ENSG00000124795	DEK	11.3604	-0.0643371	1	11.7461	0.0643371	1
ENSG00000137393	RNF144B	2.00966	-0.171565	1	2.25004	0.171565	1
ENSG00000124766	SOX4	5.8961	-0.11694	1	6.32929	0.11694	1
ENSG00000124532	MRS2	1.95983	0.0518209	1	1.8792	-0.0518209	1
ENSG00000112304	ACOT13	3.08922	0.173137	1	2.71672	-0.173137	1
ENSG00000112308	C6orf62	1.22905	0.0818795	1	1.15836	-0.0818795	1
ENSG00000112312	GMNN	3.68714	0.223493	1	3.12923	-0.223493	1
ENSG00000197061	HIST1H4C	2.10931	-0.277846	1	2.54172	0.277846	1
ENSG00000180573	HIST1H2AC	1.37852	-0.555313	1	2.02087	0.555313	1
ENSG00000182952	HMGN4	1.3287	0.459051	1	0.962518	-0.459051	1
ENSG00000146109	ABT1	2.02626	0.012806	1	1.99587	-0.012806	1
ENSG00000181315	ZNF322	0.697566	-0.533191	1	1.01669	0.533191	1
ENSG00000197903	HIST1H2BK	2.34183	-0.0825241	1	2.46255	0.0825241	1
ENSG00000204713	TRIM27	2.27539	-0.0306374	1	2.30838	0.0306374	1
ENSG00000206503	HLA-A	10.5964	-0.272052	1	12.6544	0.272052	1
ENSG00000066379	ZNRD1	2.15913	0.0769145	1	2.03337	-0.0769145	1
ENSG00000204619	PPP1R11	3.70374	-0.166748	1	4.12091	0.166748	1
ENSG00000234127	TRIM26	0.764001	-0.539691	1	1.11669	0.539691	1
ENSG00000231074	HCG18	1.37852	0.209628	1	1.18752	-0.209628	1
ENSG00000241370	RPP21	5.34801	0.155226	1	4.75426	-0.155226	1
ENSG00000204592	HLA-E	4.28505	-0.953647	1	8.22516	0.953647	1
ENSG00000204590	GNL1	2.14252	-0.114192	1	2.30421	0.114192	1
ENSG00000204574	ABCF1	2.45809	-0.147945	1	2.70422	0.147945	1
ENSG00000204569	PPP1R10	0.847045	-0.461929	1	1.17086	0.461929	1
ENSG00000204568	MRPS18B	6.64349	0.107956	1	6.10012	-0.107956	1
ENSG00000204564	C6orf136	2.15913	0.187238	1	1.88337	-0.187238	1
ENSG00000146112	PPP1R18	1.49478	-0.25649	1	1.7792	0.25649	1
ENSG00000137404	NRM	1.16261	0.0394664	1	1.12919	-0.0394664	1
ENSG00000196230	TUBB	40.1765	0.213402	1	34.2382	-0.213402	1
ENSG00000137312	FLOT1	3.08922	-0.0627632	1	3.20006	0.0627632	1
ENSG00000137331	IER3	31.4403	0.0683631	1	29.6297	-0.0683631	1
ENSG00000204580	DDR1	6.82618	-0.0828317	1	7.1543	0.0828317	1
ENSG00000204536	CCHCR1	1.19583	-0.0228179	1	1.21252	0.0228179	1
ENSG00000137310	TCF19	0.91348	-0.286925	1	1.11669	0.286925	1
ENSG00000204525	HLA-C	9.98184	-0.451867	1	13.5044	0.451867	1
ENSG00000234745	HLA-B	5.38123	-1.11835	1	11.5711	1.11835	1
ENSG00000204520	MICA	0.930088	-0.282685	1	1.13335	0.282685	1
ENSG00000198563	DDX39B	8.32097	0.0554242	1	7.92098	-0.0554242	1
ENSG00000204498	NFKBIL1	1.87679	-0.129507	1	2.04171	0.129507	1
ENSG00000227507	LTB	1.12939	0.378347	1	0.866683	-0.378347	1
ENSG00000204472	AIF1	0.232522	-2.26059	1	1.17502	2.26059	1
ENSG00000204469	PRRC2A	1.528	-0.0946838	1	1.62503	0.0946838	1
ENSG00000204463	BAG6	3.78679	-0.0570582	1	3.90424	0.0570582	1
ENSG00000204439	C6orf47	0.830436	-0.505211	1	1.18336	0.505211	1
ENSG00000204438	GPANK1	0.896871	-0.274881	1	1.08752	0.274881	1
ENSG00000204435	CSNK2B	17.9042	-0.00870991	1	17.8045	0.00870991	1
ENSG00000204427	ABHD16A	3.95288	-0.0644656	1	4.09591	0.0644656	1
ENSG00000213722	DDAH2	1.99305	-0.472461	1	2.75005	0.472461	1
ENSG00000213719	CLIC1	28.9656	0.0457537	1	27.7297	-0.0457537	1
ENSG00000204394	VARS	2.50792	0.54563	1	1.7042	-0.54563	1
ENSG00000204392	LSM2	9.64967	0.157135	1	8.5585	-0.157135	1
ENSG00000204389	HSPA1A	42.6844	-0.270007	1	50.8551	0.270007	1
ENSG00000204388	HSPA1B	28.5836	-0.189947	1	32.2214	0.189947	1
ENSG00000204387	SNHG32	4.86636	0.0540265	1	4.64176	-0.0540265	1
ENSG00000204386	NEU1	1.66087	-0.57406	1	2.46255	0.57406	1
ENSG00000204371	EHMT2	1.61105	0.0840973	1	1.51253	-0.0840973	1
ENSG00000166278	C2	0.680958	-0.947913	1	1.32503	0.947913	1
ENSG00000243649	CFB	6.95905	-0.497779	1	9.72519	0.497779	1
ENSG00000204356	NELFE	4.96601	0.0100135	1	4.88343	-0.0100135	1
ENSG00000204351	SKIV2L	1.16261	0.0447802	1	1.12502	-0.0447802	1
ENSG00000204348	DXO	1.24565	0.306246	1	1.00419	-0.306246	1
ENSG00000204344	STK19	1.39513	-0.0810325	1	1.47086	0.0810325	1
ENSG00000213676	ATF6B	3.18887	-0.0903567	1	3.36673	0.0903567	1
ENSG00000221988	PPT2	0.946697	-0.176064	1	1.07085	0.176064	1
ENSG00000204310	AGPAT1	1.146	0.0675462	1	1.09169	-0.0675462	1
ENSG00000204308	RNF5	2.82348	0.0981184	1	2.61672	-0.0981184	1
ENSG00000204287	HLA-DRA	6.44418	-0.957865	1	12.3919	0.957865	1
ENSG00000196126	HLA-DRB1	3.73696	-1.30658	1	9.16684	1.30658	1
ENSG00000196735	HLA-DQA1	1.64426	-0.703142	1	2.66672	0.703142	1
ENSG00000179344	HLA-DQB1	1.26226	-0.830173	1	2.24171	0.830173	1
ENSG00000232629	HLA-DQB2	1.146	3.35158	1	0.108335	-3.35158	1
ENSG00000204267	TAP2	2.05948	0.0211255	1	2.01671	-0.0211255	1
ENSG00000204264	PSMB8	2.75705	-0.184078	1	3.10839	0.184078	1
ENSG00000168394	TAP1	1.56122	-0.177476	1	1.75837	0.177476	1
ENSG00000204257	HLA-DMA	0.431827	-1.20457	1	1.01669	1.20457	1
ENSG00000204256	BRD2	4.01931	-0.0153774	1	4.02508	0.0153774	1
ENSG00000231389	HLA-DPA1	2.70722	-1.12162	1	5.85011	1.12162	1
ENSG00000223865	HLA-DPB1	1.66087	-1.11949	1	3.5959	1.11949	1
ENSG00000204231	RXRB	1.16261	-0.0970724	1	1.24169	0.0970724	1
ENSG00000112473	SLC39A7	3.2387	-0.510084	1	4.57509	0.510084	1
ENSG00000204228	HSD17B8	2.34183	0.241233	1	1.9667	-0.241233	1
ENSG00000204227	RING1	2.8567	0.0853809	1	2.67088	-0.0853809	1
ENSG00000223501	VPS52	1.37852	0.0566166	1	1.32086	-0.0566166	1
ENSG00000231500	RPS18	335.646	0.191693	1	290.297	-0.191693	1
ENSG00000235863	B3GALT4	1.27887	-0.229269	1	1.49586	0.229269	1
ENSG00000227057	WDR46	2.44148	0.247056	1	2.04171	-0.247056	1
ENSG00000204220	PFDN6	3.88644	0.0431274	1	3.73757	-0.0431274	1
ENSG00000237441	RGL2	1.49478	-0.236122	1	1.7542	0.236122	1
ENSG00000231925	TAPBP	5.13209	-0.210218	1	5.87928	0.210218	1
ENSG00000204209	DAXX	2.20896	0.160628	1	1.96254	-0.160628	1
ENSG00000112511	PHF1	1.01313	-0.062975	1	1.05835	0.062975	1
ENSG00000112514	CUTA	15.1472	0.213601	1	12.9127	-0.213601	1
ENSG00000030110	BAK1	1.67748	0.0385827	1	1.62503	-0.0385827	1
ENSG00000096433	ITPR3	1.87679	0.120074	1	1.7167	-0.120074	1
ENSG00000137288	UQCC2	7.45732	0.027751	1	7.23764	-0.027751	1
ENSG00000137309	HMGA1	14.5658	0.117276	1	13.2753	-0.117276	1
ENSG00000186577	SMIM29	1.17922	-0.0865125	1	1.25002	0.0865125	1
ENSG00000272325	NUDT3	1.59444	0.417224	1	1.18752	-0.417224	1
ENSG00000270800	RPS10-NUDT3	5.18192	0.305751	1	4.15008	-0.305751	1
ENSG00000124614	RPS10	1.146	0.0952379	1	1.07085	-0.0952379	1
ENSG00000124664	SPDEF	1.92661	-0.840703	1	3.4334	0.840703	1
ENSG00000124562	SNRPC	9.18462	0.236056	1	7.71265	-0.236056	1
ENSG00000064995	TAF11	1.47818	-0.20339	1	1.69587	0.20339	1
ENSG00000065029	ZNF76	0.930088	-0.195552	1	1.06669	0.195552	1
ENSG00000198755	RPL10A	74.2576	0.145787	1	66.3096	-0.145787	1
ENSG00000007866	TEAD3	1.86018	0.379509	1	1.42086	-0.379509	1
ENSG00000096060	FKBP5	0.880262	-0.506335	1	1.25419	0.506335	1
ENSG00000096063	SRPK1	4.13557	0.0990454	1	3.82507	-0.0990454	1
ENSG00000156711	MAPK13	3.50444	-0.116671	1	3.76674	0.116671	1
ENSG00000112079	STK38	0.847045	-0.316732	1	1.05835	0.316732	1
ENSG00000112081	SRSF3	6.32792	-0.0123944	1	6.31679	0.0123944	1
ENSG00000124762	CDKN1A	13.3866	-0.368505	1	17.0878	0.368505	1
ENSG00000137168	PPIL1	1.36192	0.0257921	1	1.33336	-0.0257921	1
ENSG00000198663	C6orf89	1.46157	-0.143274	1	1.60836	0.143274	1
ENSG00000137409	MTCH1	5.01583	0.0121218	1	4.92509	-0.0121218	1
ENSG00000137193	PIM1	0.581305	-0.771756	1	1.00419	0.771756	1
ENSG00000112130	RNF8	1.07957	0.182372	1	0.950018	-0.182372	1
ENSG00000198937	CCDC167	1.19583	0.144639	1	1.07919	-0.144639	1
ENSG00000156639	ZFAND3	1.11278	-0.538981	1	1.6167	0.538981	1
ENSG00000124767	GLO1	4.88296	0.163553	1	4.31675	-0.163553	1
ENSG00000124596	OARD1	1.16261	-0.0429957	1	1.19586	0.0429957	1
ENSG00000124731	TREM1	0.382001	-1.54638	1	1.14586	1.54638	1
ENSG00000112559	MDFI	2.674	-0.150573	1	2.94589	0.150573	1
ENSG00000214736	TOMM6	10.7458	0.159054	1	9.51685	-0.159054	1
ENSG00000112578	BYSL	1.31209	0.459906	1	0.950018	-0.459906	1
ENSG00000112576	CCND3	3.37157	-0.0210488	1	3.39173	0.0210488	1
ENSG00000188112	C6orf132	1.02974	-0.185089	1	1.17086	0.185089	1
ENSG00000048544	MRPS10	3.18887	0.0777861	1	2.99589	-0.0777861	1
ENSG00000124659	TBCC	0.979915	-0.219215	1	1.14169	0.219215	1
ENSG00000146223	RPL7L1	4.01931	0.172374	1	3.5334	-0.172374	1
ENSG00000137161	CNPY3	1.61105	-0.17298	1	1.80837	0.17298	1
ENSG00000124733	MEA1	6.07879	0.0684582	1	5.73761	-0.0684582	1
ENSG00000124702	KLHDC3	1.39513	-0.0687541	1	1.45836	0.0687541	1
ENSG00000112651	MRPL2	2.02626	0.0158148	1	1.9917	-0.0158148	1
ENSG00000112655	PTK7	1.42835	0.0713975	1	1.35419	-0.0713975	1
ENSG00000112667	DNPH1	5.29818	0.109286	1	4.86259	-0.109286	1
ENSG00000171453	POLR1C	1.81035	0.246789	1	1.5167	-0.246789	1
ENSG00000137207	YIPF3	4.31827	-0.11515	1	4.63342	0.11515	1
ENSG00000124688	MAD2L1BP	1.04635	0.195822	1	0.912517	-0.195822	1
ENSG00000096080	MRPS18A	3.37157	0.219155	1	2.87089	-0.219155	1
ENSG00000112715	VEGFA	2.12592	-0.268978	1	2.54588	0.268978	1
ENSG00000180992	MRPL14	8.93549	0.200355	1	7.69181	-0.200355	1
ENSG00000137216	TMEM63B	1.92661	-0.0104341	1	1.9292	0.0104341	1
ENSG00000096384	HSP90AB1	48.9127	0.21531	1	41.6258	-0.21531	1
ENSG00000157593	SLC35B2	4.53418	0.218789	1	3.85841	-0.218789	1
ENSG00000096401	CDC5L	2.0927	-0.0894156	1	2.21254	0.0894156	1
ENSG00000146072	TNFRSF21	0.896871	-0.757158	1	1.52086	0.757158	1
ENSG00000198087	CD2AP	1.37852	0.0887288	1	1.29169	-0.0887288	1
ENSG00000112118	MCM3	3.77018	-0.0479088	1	3.86257	0.0479088	1
ENSG00000096092	TMEM14A	2.14252	0.22806	1	1.8167	-0.22806	1
ENSG00000112146	FBXO9	1.92661	0.109455	1	1.77503	-0.109455	1
ENSG00000012660	ELOVL5	2.22557	-0.0174646	1	2.23754	0.0174646	1
ENSG00000168143	FAM83B	1.07957	0.0673799	1	1.02919	-0.0673799	1
ENSG00000151914	DST	6.24488	0.872045	1	3.37506	-0.872045	1
ENSG00000168116	KIAA1586	1.37852	0.403715	1	1.03752	-0.403715	1
ENSG00000285976	AL135905.2	10.4469	0.045169	1	10.0127	-0.045169	1
ENSG00000118482	PHF3	2.07609	-0.0398914	1	2.12087	0.0398914	1
ENSG00000168216	LMBRD1	3.60409	-0.277001	1	4.32925	0.277001	1
ENSG00000112305	SMAP1	1.94322	-0.0943711	1	2.06254	0.0943711	1
ENSG00000156508	EEF1A1	589.211	0.142385	1	527.314	-0.142385	1
ENSG00000156535	CD109	2.72383	0.102713	1	2.51671	-0.102713	1
ENSG00000112695	COX7A2	25.1456	-0.00364555	1	24.913	0.00364555	1
ENSG00000112697	TMEM30A	1.94322	-0.455324	1	2.65005	0.455324	1
ENSG00000112701	SENP6	2.0927	0.318408	1	1.6667	-0.318408	1
ENSG00000196586	MYO6	1.36192	-0.599063	1	2.05837	0.599063	1
ENSG00000146247	PHIP	2.8567	-0.0435169	1	2.92089	0.0435169	1
ENSG00000118418	HMGN3	9.41714	0.115702	1	8.596	-0.115702	1
ENSG00000112773	TENT5A	0.896871	-0.189825	1	1.02502	0.189825	1
ENSG00000005700	IBTK	1.27887	-0.24521	1	1.51253	0.24521	1
ENSG00000146242	TPBG	3.00618	-0.230985	1	3.50007	0.230985	1
ENSG00000013375	PGM3	0.830436	-0.510264	1	1.18752	0.510264	1
ENSG00000135318	NT5E	2.25879	0.340505	1	1.77087	-0.340505	1
ENSG00000135316	SYNCRIP	6.0954	0.104139	1	5.61261	-0.104139	1
ENSG00000203875	SNHG5	9.8988	0.12329	1	8.98767	-0.12329	1
ENSG00000188994	ZNF292	1.31209	-0.289604	1	1.60003	0.289604	1
ENSG00000146282	RARS2	0.896871	-0.312921	1	1.11669	0.312921	1
ENSG00000135334	AKIRIN2	2.07609	-0.47808	1	2.87505	0.47808	1
ENSG00000146278	PNRC1	7.59019	-0.269087	1	9.05017	0.269087	1
ENSG00000198833	UBE2J1	1.56122	-0.359853	1	1.99587	0.359853	1
ENSG00000083099	LYRM2	2.27539	-0.0461504	1	2.33338	0.0461504	1
ENSG00000118412	CASP8AP2	1.36192	0.23328	1	1.15419	-0.23328	1
ENSG00000014123	UFL1	2.39166	0.0963953	1	2.22088	-0.0963953	1
ENSG00000123545	NDUFAF4	2.84009	0.263896	1	2.34588	-0.263896	1
ENSG00000132424	PNISR	4.43453	-0.0937198	1	4.68759	0.0937198	1
ENSG00000112237	CCNC	3.52105	-0.0278889	1	3.5584	0.0278889	1
ENSG00000112249	ASCC3	1.67748	-0.061199	1	1.7417	0.061199	1
ENSG00000057663	ATG5	1.02974	-0.00553987	1	1.03335	0.00553987	1
ENSG00000112297	CRYBG1	0.930088	-0.126566	1	1.01669	0.126566	1
ENSG00000272398	CD24	10.1811	-0.00924362	1	10.1335	0.00924362	1
ENSG00000025796	SEC63	1.44496	-0.200011	1	1.6542	0.200011	1
ENSG00000112335	SNX3	4.78331	-0.155093	1	5.2751	0.155093	1
ENSG00000135535	CD164	3.30514	-0.420621	1	4.38758	0.420621	1
ENSG00000123505	AMD1	1.02974	-0.127687	1	1.12502	0.127687	1
ENSG00000155115	GTF3C6	2.30861	0.152269	1	2.06254	-0.152269	1
ENSG00000197498	RPF2	1.24565	0.259325	1	1.03752	-0.259325	1
ENSG00000277443	MARCKS	0.880262	-0.727362	1	1.46253	0.727362	1
ENSG00000196591	HDAC2	3.73696	0.00294523	1	3.6959	-0.00294523	1
ENSG00000178425	NT5DC1	1.3287	0.328347	1	1.05419	-0.328347	1
ENSG00000111817	DSE	1.01313	-0.113016	1	1.09585	0.113016	1
ENSG00000111832	RWDD1	3.37157	0.143796	1	3.02506	-0.143796	1
ENSG00000047932	GOPC	1.21244	0.209356	1	1.04585	-0.209356	1
ENSG00000111897	SERINC1	1.19583	-0.498329	1	1.68753	0.498329	1
ENSG00000111907	TPD52L1	3.17227	0.28602	1	2.57922	-0.28602	1
ENSG00000111906	HDDC2	2.04287	0.0640997	1	1.9417	-0.0640997	1
ENSG00000111912	NCOA7	0.880262	-0.452806	1	1.20836	0.452806	1
ENSG00000203760	CENPW	2.25879	0.284051	1	1.8417	-0.284051	1
ENSG00000093144	ECHDC1	2.17574	-0.107707	1	2.32921	0.107707	1
ENSG00000112306	RPS12	166.884	0.119305	1	151.77	-0.119305	1
ENSG00000118515	SGK1	4.28505	-0.139152	1	4.67509	0.139152	1
ENSG00000029363	BCLAF1	1.57783	-0.406522	1	2.08337	0.406522	1
ENSG00000135525	MAP7	1.21244	0.0167105	1	1.19586	-0.0167105	1
ENSG00000016402	IL20RA	0.813827	-0.568786	1	1.21252	0.568786	1
ENSG00000027697	IFNGR1	2.50792	-0.45261	1	3.4084	0.45261	1
ENSG00000112378	PERP	52.2012	-0.107795	1	55.5761	0.107795	1
ENSG00000051620	HEBP2	2.37505	-0.179322	1	2.67088	0.179322	1
ENSG00000146386	ABRACL	2.70722	-0.194696	1	3.07506	0.194696	1
ENSG00000164442	CITED2	4.20201	-0.472925	1	5.77928	0.472925	1
ENSG00000009844	VTA1	1.22905	0.0211255	1	1.20836	-0.0211255	1
ENSG00000146416	AIG1	3.25531	-0.0209859	1	3.27506	0.0209859	1
ENSG00000001036	FUCA2	1.66087	-0.307121	1	2.04587	0.307121	1
ENSG00000169976	SF3B5	3.33835	0.221766	1	2.83755	-0.221766	1
ENSG00000055211	GINM1	1.39513	-0.573429	1	2.07087	0.573429	1
ENSG00000120265	PCMT1	2.24218	-0.185653	1	2.53338	0.185653	1
ENSG00000120256	LRP11	2.15913	0.0680906	1	2.04587	-0.0680906	1
ENSG00000203722	RAET1G	3.72035	-0.0529577	1	3.82507	0.0529577	1
ENSG00000131015	ULBP2	1.01313	-0.228493	1	1.18752	0.228493	1
ENSG00000131016	AKAP12	2.72383	1.90056	1	0.720847	-1.90056	1
ENSG00000272047	GTF2H5	2.15913	0.232528	1	1.82503	-0.232528	1
ENSG00000146425	DYNLT1	4.06914	0.0555105	1	3.87924	-0.0555105	1
ENSG00000092820	EZR	6.52723	-0.160654	1	7.22097	0.160654	1
ENSG00000112096	SOD2	17.0904	-0.0851811	1	17.9212	0.0851811	1
ENSG00000146457	WTAP	1.41174	0.0996661	1	1.31253	-0.0996661	1
ENSG00000120437	ACAT2	2.4747	0.110604	1	2.27504	-0.110604	1
ENSG00000120438	TCP1	4.48435	0.0135715	1	4.40008	-0.0135715	1
ENSG00000112110	MRPL18	2.35844	-0.307961	1	2.90006	0.307961	1
ENSG00000112541	PDE10A	3.82001	0.230879	1	3.22506	-0.230879	1
ENSG00000198818	SFT2D1	2.07609	-0.305281	1	2.55005	0.305281	1
ENSG00000060762	MPC1	1.34531	0.32911	1	1.06669	-0.32911	1
ENSG00000026297	RNASET2	3.30514	-0.115364	1	3.55007	0.115364	1
ENSG00000008018	PSMB1	8.15488	-0.00437354	1	8.09182	0.00437354	1
ENSG00000071994	PDCD2	2.37505	0.17844	1	2.08337	-0.17844	1
ENSG00000177706	FAM20C	1.94322	-0.117455	1	2.09587	0.117455	1
ENSG00000188191	PRKAR1B	1.47818	0.314217	1	1.18336	-0.314217	1
ENSG00000164828	SUN1	1.86018	0.019284	1	1.82503	-0.019284	1
ENSG00000239857	GET4	1.42835	-0.447153	1	1.9417	0.447153	1
ENSG00000240230	COX19	0.963306	-0.294993	1	1.18336	0.294993	1
ENSG00000146540	C7orf50	5.81305	-0.0207613	1	5.83761	0.0207613	1
ENSG00000178381	ZFAND2A	1.07957	-0.650849	1	1.69587	0.650849	1
ENSG00000164877	MICALL2	1.42835	-0.091627	1	1.5167	0.091627	1
ENSG00000198517	MAFK	3.00618	0.172094	1	2.64588	-0.172094	1
ENSG00000164855	TMEM184A	0.797219	-0.362304	1	1.02919	0.362304	1
ENSG00000157778	PSMG3	3.96948	-0.0407398	1	4.04591	0.0407398	1
ENSG00000002822	MAD1L1	1.56122	-0.0341628	1	1.5917	0.0341628	1
ENSG00000122687	MRM2	2.57435	0.0653677	1	2.44171	-0.0653677	1
ENSG00000106268	NUDT1	2.64079	-0.0273193	1	2.67088	0.0273193	1
ENSG00000106263	EIF3B	3.13905	0.0511827	1	3.00422	-0.0511827	1
ENSG00000136213	CHST12	1.146	-0.264222	1	1.37503	0.264222	1
ENSG00000106009	BRAT1	2.12592	-0.0339584	1	2.16254	0.0339584	1
ENSG00000242802	AP5Z1	0.946697	-0.344746	1	1.20419	0.344746	1
ENSG00000157954	WIPI2	2.87331	-0.122906	1	3.10423	0.122906	1
ENSG00000075624	ACTB	239.664	-0.11111	1	255.697	0.11111	1
ENSG00000075618	FSCN1	12.6392	-0.121154	1	13.5919	0.121154	1
ENSG00000106305	AIMP2	4.45114	-0.0507033	1	4.56675	0.0507033	1
ENSG00000086232	EIF2AK1	3.78679	-0.289523	1	4.58759	0.289523	1
ENSG00000136238	RAC1	35.7918	-0.22451	1	41.3216	0.22451	1
ENSG00000136240	KDELR2	8.68636	-0.306242	1	10.6252	0.306242	1
ENSG00000136247	ZDHHC4	2.88992	-0.0453125	1	2.95839	0.0453125	1
ENSG00000106392	C1GALT1	1.7107	-0.183465	1	1.93337	0.183465	1
ENSG00000106399	RPA3	4.70027	-0.054223	1	4.83343	0.054223	1
ENSG00000003147	ICA1	1.67748	-0.28113	1	2.02921	0.28113	1
ENSG00000189043	NDUFA4	17.5554	-0.167062	1	19.4837	0.167062	1
ENSG00000106443	PHF14	4.10235	-0.0601434	1	4.23758	0.0601434	1
ENSG00000106460	TMEM106B	2.90653	-0.505901	1	4.09591	0.505901	1
ENSG00000122644	ARL4A	2.34183	-0.192743	1	2.65838	0.192743	1
ENSG00000136261	BZW2	4.3847	-0.20299	1	5.0001	0.20299	1
ENSG00000106537	TSPAN13	4.20201	-0.724131	1	6.8793	0.724131	1
ENSG00000106541	AGR2	6.94245	-2.19942	1	31.5673	2.19942	1
ENSG00000106546	AHR	4.16879	-0.531367	1	5.97095	0.531367	1
ENSG00000071189	SNX13	1.12939	-0.213501	1	1.30836	0.213501	1
ENSG00000105849	TWISTNB	1.62765	-0.269978	1	1.9542	0.269978	1
ENSG00000105855	ITGB8	1.51139	-0.00308165	1	1.50836	0.00308165	1
ENSG00000164649	CDCA7L	1.76052	-0.0854819	1	1.85837	0.0854819	1
ENSG00000196683	TOMM7	31.4901	0.00579312	1	30.9923	-0.00579312	1
ENSG00000122550	KLHL7	1.01313	-0.321287	1	1.26669	0.321287	1
ENSG00000136243	NUP42	1.86018	-0.0260061	1	1.88337	0.0260061	1
ENSG00000136235	GPNMB	0.0166087	-5.4022	1	1.38336	5.4022	1
ENSG00000156928	MALSU1	2.98957	-0.032747	1	3.03339	0.032747	1
ENSG00000164548	TRA2A	1.42835	-0.255831	1	1.70003	0.255831	1
ENSG00000105928	GSDME	1.91	-0.0626823	1	1.98337	0.0626823	1
ENSG00000070882	OSBPL3	1.06296	-0.124571	1	1.15836	0.124571	1
ENSG00000172115	CYCS	12.4233	-0.00927133	1	12.3627	0.00927133	1
ENSG00000122566	HNRNPA2B1	24.066	-0.0767681	1	25.0838	0.0767681	1
ENSG00000122565	CBX3	8.30436	0.0254961	1	8.07099	-0.0254961	1
ENSG00000005020	SKAP2	1.37852	-0.161882	1	1.53753	0.161882	1
ENSG00000233429	HOTAIRM1	0.930088	-0.418747	1	1.24586	0.418747	1
ENSG00000106049	HIBADH	1.7107	-0.364037	1	2.19171	0.364037	1
ENSG00000106052	TAX1BP1	6.61027	-0.3324	1	8.23766	0.3324	1
ENSG00000146592	CREB5	1.64426	0.672671	1	1.02502	-0.672671	1
ENSG00000106066	CPVL	0.979915	-0.0525652	1	1.01669	0.0525652	1
ENSG00000006625	GGCT	9.58323	-0.174883	1	10.7002	0.174883	1
ENSG00000106105	GARS	4.11896	-0.0810161	1	4.31675	0.0810161	1
ENSG00000106355	LSM5	6.29471	-0.0832294	1	6.60013	0.0832294	1
ENSG00000105778	AVL9	0.764001	-0.445509	1	1.04585	0.445509	1
ENSG00000122642	FKBP9	1.44496	-0.203631	1	1.65836	0.203631	1
ENSG00000122643	NT5C3A	2.34183	-0.219584	1	2.70839	0.219584	1
ENSG00000164610	RP9	1.17922	-0.430322	1	1.58753	0.430322	1
ENSG00000122557	HERPUD2	1.01313	-0.540297	1	1.47503	0.540297	1
ENSG00000122545	SEPTIN7	5.81305	-0.214049	1	6.67513	0.214049	1
ENSG00000010270	STARD3NL	0.78061	-0.449083	1	1.07085	0.449083	1
ENSG00000006715	VPS41	0.797219	-0.36811	1	1.03335	0.36811	1
ENSG00000241127	YAE1	1.11278	0.00394905	1	1.10835	-0.00394905	1
ENSG00000006451	RALA	5.59714	-0.0121074	1	5.58761	0.0121074	1
ENSG00000168303	MPLKIP	4.26844	-0.0587145	1	4.40425	0.0587145	1
ENSG00000136197	C7orf25	1.11278	0.175902	1	0.983352	-0.175902	1
ENSG00000106588	PSMA2	13.8849	-0.105711	1	14.7711	0.105711	1
ENSG00000106591	MRPL32	4.3847	-0.0471108	1	4.48759	0.0471108	1
ENSG00000164543	STK17A	4.13557	0.0741439	1	3.89174	-0.0741439	1
ENSG00000106603	COA1	2.50792	0.142961	1	2.25421	-0.142961	1
ENSG00000106605	BLVRA	3.12244	-0.0247249	1	3.15006	0.0247249	1
ENSG00000062582	MRPS24	9.93201	-0.104176	1	10.5585	0.104176	1
ENSG00000106608	URGCP	1.12939	0.0250107	1	1.10835	-0.0250107	1
ENSG00000078967	UBE2D4	0.797219	-0.408108	1	1.06252	0.408108	1
ENSG00000136279	DBNL	5.5307	-0.248292	1	6.50429	0.248292	1
ENSG00000122678	POLM	1.3287	-0.0752853	1	1.39586	0.0752853	1
ENSG00000106628	POLD2	6.69331	-0.0352626	1	6.78763	0.0352626	1
ENSG00000106636	YKT6	1.66087	-0.191155	1	1.88754	0.191155	1
ENSG00000015676	NUDCD3	2.05948	0.281188	1	1.68337	-0.281188	1
ENSG00000136271	DDX56	4.0027	-0.0391197	1	4.07508	0.0391197	1
ENSG00000158604	TMED4	6.49401	-0.242579	1	7.60431	0.242579	1
ENSG00000105953	OGDH	1.72731	-0.194269	1	1.9667	0.194269	1
ENSG00000122515	ZMIZ2	1.56122	-0.191055	1	1.77503	0.191055	1
ENSG00000196262	PPIA	152.086	0.0230773	1	147.853	-0.0230773	1
ENSG00000105968	H2AFV	13.1043	-0.0454666	1	13.3711	0.0454666	1
ENSG00000232956	SNHG15	3.63731	-0.00134633	1	3.6084	0.00134633	1
ENSG00000136280	CCM2	1.67748	-0.0680689	1	1.75003	0.0680689	1
ENSG00000136270	TBRG4	2.32522	-0.209696	1	2.67088	0.209696	1
ENSG00000136273	HUS1	1.11278	-0.243694	1	1.31669	0.243694	1
ENSG00000183696	UPP1	0.930088	-1.36485	1	2.40421	1.36485	1
ENSG00000132432	SEC61G	11.2275	-0.137475	1	12.2127	0.137475	1
ENSG00000146648	EGFR	3.40479	-0.0280609	1	3.44173	0.0280609	1
ENSG00000146729	NIPSNAP2	3.38818	-0.0932072	1	3.5834	0.0932072	1
ENSG00000239789	MRPS17	3.28853	0.00647644	1	3.2459	-0.00647644	1
ENSG00000146731	CCT6A	16.4592	-0.0822932	1	17.2253	0.0822932	1
ENSG00000129103	SUMF2	7.98879	0.00285086	1	7.88765	-0.00285086	1
ENSG00000106153	CHCHD2	47.5342	-0.113153	1	50.7968	0.113153	1
ENSG00000169919	GUSB	2.8567	-0.178777	1	3.20839	0.178777	1
ENSG00000106609	TMEM248	1.26226	-0.517583	1	1.8042	0.517583	1
ENSG00000126524	SBDS	5.16531	0.38147	1	3.92507	-0.38147	1
ENSG00000130305	NSUN5	1.31209	-0.0228179	1	1.32919	0.0228179	1
ENSG00000009954	BAZ1B	1.95983	0.189005	1	1.70837	-0.189005	1
ENSG00000106635	BCL7B	1.19583	-0.181721	1	1.35419	0.181721	1
ENSG00000106638	TBL2	0.946697	-0.113204	1	1.02502	0.113204	1
ENSG00000071462	BUD23	2.50792	0.140301	1	2.25838	-0.140301	1
ENSG00000106077	ABHD11	0.946697	-0.2523	1	1.12919	0.2523	1
ENSG00000189143	CLDN4	3.72035	-0.899908	1	6.88346	0.899908	1
ENSG00000106682	EIF4H	7.07531	0.0723202	1	6.65846	-0.0723202	1
ENSG00000049541	RFC2	2.30861	-0.0534062	1	2.37921	0.0534062	1
ENSG00000263001	GTF2I	3.18887	0.16876	1	2.81255	-0.16876	1
ENSG00000174428	GTF2IRD2B	1.12939	-0.123747	1	1.22919	0.123747	1
ENSG00000005486	RHBDD2	1.67748	-0.344746	1	2.12087	0.344746	1
ENSG00000127948	POR	1.01313	-0.335408	1	1.27919	0.335408	1
ENSG00000127952	STYXL1	0.996523	-0.17423	1	1.12502	0.17423	1
ENSG00000146701	MDH2	13.0378	0.114777	1	11.9044	-0.114777	1
ENSG00000106211	HSPB1	33.7157	0.130093	1	30.4422	-0.130093	1
ENSG00000170027	YWHAG	1.74392	0.0326772	1	1.69587	-0.0326772	1
ENSG00000091073	DTX2	1.92661	-0.0772656	1	2.02087	0.0772656	1
ENSG00000127947	PTPN12	0.863653	-0.213761	1	1.00419	0.213761	1
ENSG00000187257	RSBN1L	1.146	-0.169659	1	1.28752	0.169659	1
ENSG00000127955	GNAI1	1.02974	0.121572	1	0.945851	-0.121572	1
ENSG00000135218	CD36	1.06296	-0.371137	1	1.37503	0.371137	1
ENSG00000075223	SEMA3C	2.44148	0.078111	1	2.29588	-0.078111	1
ENSG00000135185	TMEM243	0.91348	-0.248886	1	1.08752	0.248886	1
ENSG00000182165	TP53TG1	1.95983	-0.0228179	1	1.9792	0.0228179	1
ENSG00000075142	SRI	4.3847	-0.00225654	1	4.35008	0.00225654	1
ENSG00000127954	STEAP4	3.86983	-0.448222	1	5.23343	0.448222	1
ENSG00000164647	STEAP1	1.06296	-0.160321	1	1.18752	0.160321	1
ENSG00000105793	GTPBP10	1.21244	0.360087	1	0.941685	-0.360087	1
ENSG00000127914	AKAP9	2.92313	0.0610834	1	2.77922	-0.0610834	1
ENSG00000001630	CYP51A1	3.57087	0.2144	1	3.05006	-0.2144	1
ENSG00000157259	GATAD1	1.01313	0.361523	1	0.787515	-0.361523	1
ENSG00000234545	FAM133B	1.39513	0.0334262	1	1.35836	-0.0334262	1
ENSG00000105810	CDK6	2.22557	0.153131	1	1.98754	-0.153131	1
ENSG00000205413	SAMD9	1.89339	-0.207995	1	2.17504	0.207995	1
ENSG00000105829	BET1	1.07957	-0.263826	1	1.29586	0.263826	1
ENSG00000164692	COL1A2	2.17574	-0.0685362	1	2.26671	0.0685362	1
ENSG00000105852	PON3	0.963306	-0.305082	1	1.19169	0.305082	1
ENSG00000105854	PON2	3.55427	-0.0244944	1	3.5834	0.0244944	1
ENSG00000004864	SLC25A13	1.22905	0.107969	1	1.13752	-0.107969	1
ENSG00000127922	SEM1	11.3438	0.0507387	1	10.8294	-0.0507387	1
ENSG00000196636	SDHAF3	1.99305	0.311083	1	1.59586	-0.311083	1
ENSG00000284707	AC079781.5	1.61105	0.148948	1	1.44586	-0.148948	1
ENSG00000164713	BRI3	1.17922	-0.0817116	1	1.24586	0.0817116	1
ENSG00000006453	BAIAP2L1	1.54461	-0.0456578	1	1.58753	0.0456578	1
ENSG00000241685	ARPC1A	5.38123	-0.170375	1	5.99595	0.170375	1
ENSG00000130429	ARPC1B	8.05523	-0.255984	1	9.51685	0.255984	1
ENSG00000106244	PDAP1	5.09888	0.0541441	1	4.86259	-0.0541441	1
ENSG00000106245	BUD31	3.10583	-0.121074	1	3.35006	0.121074	1
ENSG00000241468	ATP5MF	13.1375	0.103707	1	12.0877	-0.103707	1
ENSG00000197343	ZNF655	1.09618	-0.0547608	1	1.13752	0.0547608	1
ENSG00000106261	ZKSCAN1	0.896871	-0.189825	1	1.02502	0.189825	1
ENSG00000168090	COPS6	4.86636	-0.0264935	1	4.90843	0.0264935	1
ENSG00000166508	MCM7	3.53766	0.0892925	1	3.2959	-0.0892925	1
ENSG00000221838	AP4M1	0.979915	-0.295836	1	1.20419	0.295836	1
ENSG00000188186	LAMTOR4	4.63383	0.320196	1	3.67507	-0.320196	1
ENSG00000160813	PPP1R35	1.17922	0.147107	1	1.06252	-0.147107	1
ENSG00000166925	TSC22D4	1.06296	-0.405592	1	1.40836	0.405592	1
ENSG00000106330	MOSPD3	0.847045	-0.311063	1	1.05419	0.311063	1
ENSG00000172354	GNB2	11.5098	-0.141968	1	12.5586	0.141968	1
ENSG00000172336	POP7	1.82696	0.267772	1	1.50836	-0.267772	1
ENSG00000087077	TRIP6	3.88644	0.179507	1	3.40006	-0.179507	1
ENSG00000087087	SRRT	1.59444	0.215151	1	1.36669	-0.215151	1
ENSG00000169871	TRIM56	0.880262	-0.295836	1	1.08335	0.295836	1
ENSG00000106366	SERPINE1	3.30514	0.544223	1	2.24588	-0.544223	1
ENSG00000106367	AP1S1	3.91966	-0.00905596	1	3.90841	0.00905596	1
ENSG00000106400	ZNHIT1	2.674	-0.0250425	1	2.70005	0.0250425	1
ENSG00000214253	FIS1	6.29471	0.132353	1	5.68344	-0.132353	1
ENSG00000257923	CUX1	2.14252	0.188978	1	1.8667	-0.188978	1
ENSG00000005075	POLR2J	3.82001	0.259076	1	3.16256	-0.259076	1
ENSG00000284981	UPK3BL2	7.2414	-0.294356	1	8.78767	0.294356	1
ENSG00000285437	POLR2J3	2.674	-0.0228179	1	2.69588	0.0228179	1
ENSG00000170632	ARMC10	2.77366	0.15518	1	2.47088	-0.15518	1
ENSG00000105819	PMPCB	3.8034	0.0217723	1	3.71257	-0.0217723	1
ENSG00000105821	DNAJC2	1.97644	0.329484	1	1.56253	-0.329484	1
ENSG00000161057	PSMC2	2.39166	0.0278082	1	2.32921	-0.0278082	1
ENSG00000005483	KMT2E	1.72731	0.0915148	1	1.61253	-0.0915148	1
ENSG00000135250	SRPK2	2.0927	0.279366	1	1.71253	-0.279366	1
ENSG00000008282	SYPL1	7.73966	-0.118435	1	8.31266	0.118435	1
ENSG00000105835	NAMPT	3.67053	-0.344746	1	4.62092	0.344746	1
ENSG00000105856	HBP1	0.930088	-0.653452	1	1.46669	0.653452	1
ENSG00000075790	BCAP29	1.61105	-0.132622	1	1.75837	0.132622	1
ENSG00000091140	DLD	2.88992	-0.0351311	1	2.93756	0.0351311	1
ENSG00000128590	DNAJB9	0.747392	-0.602544	1	1.14169	0.602544	1
ENSG00000184903	IMMP2L	1.44496	0.236941	1	1.22086	-0.236941	1
ENSG00000006652	IFRD1	1.24565	-0.154269	1	1.38336	0.154269	1
ENSG00000214194	SMIM30	1.39513	0.0965542	1	1.30002	-0.0965542	1
ENSG00000135269	TES	2.15913	0.0564088	1	2.06254	-0.0564088	1
ENSG00000105971	CAV2	2.59096	0.533711	1	1.77503	-0.533711	1
ENSG00000105974	CAV1	2.50792	0.958323	1	1.27919	-0.958323	1
ENSG00000198898	CAPZA2	2.55774	-0.181322	1	2.87922	0.181322	1
ENSG00000128534	LSM8	2.77366	-0.0462422	1	2.84172	0.0462422	1
ENSG00000196937	FAM3C	2.19235	0.0128738	1	2.15837	-0.0128738	1
ENSG00000128609	NDUFA5	3.17227	0.127516	1	2.87922	-0.127516	1
ENSG00000106299	WASL	1.44496	-0.758143	1	2.43755	0.758143	1
ENSG00000048405	ZNF800	1.37852	0.15518	1	1.23336	-0.15518	1
ENSG00000004059	ARF5	9.35071	-0.0488017	1	9.56685	0.0488017	1
ENSG00000197157	SND1	2.14252	-0.116794	1	2.30838	0.116794	1
ENSG00000106348	IMPDH1	1.21244	-0.0469842	1	1.25002	0.0469842	1
ENSG00000135245	HILPDA	2.35844	-0.993517	1	4.66676	0.993517	1
ENSG00000128595	CALU	2.6574	-0.240723	1	3.11673	0.240723	1
ENSG00000128524	ATP6V1F	7.4241	-0.282897	1	8.93767	0.282897	1
ENSG00000186591	UBE2H	1.11278	-0.419171	1	1.48753	0.419171	1
ENSG00000106554	CHCHD3	1.74392	-0.0663869	1	1.8167	0.0663869	1
ENSG00000131558	EXOC4	0.78061	-0.350745	1	1.00002	0.350745	1
ENSG00000085662	AKR1B1	2.79027	0.277399	1	2.28338	-0.277399	1
ENSG00000122786	CALD1	3.93627	0.797858	1	2.24171	-0.797858	1
ENSG00000122783	CYREN	1.26226	0.0891506	1	1.18336	-0.0891506	1
ENSG00000243317	STMP1	4.61722	0.0352143	1	4.46259	-0.0352143	1
ENSG00000105887	MTPN	2.15913	0.0276116	1	2.10421	-0.0276116	1
ENSG00000164898	FMC1	1.146	0.590765	1	0.758348	-0.590765	1
ENSG00000146963	LUC7L2	3.33835	0.0373411	1	3.22506	-0.0373411	1
ENSG00000133606	MKRN1	1.11278	-0.600691	1	1.68753	0.600691	1
ENSG00000090266	NDUFB2	10.1978	0.0279129	1	9.89186	-0.0279129	1
ENSG00000090263	MRPS33	3.82001	0.363365	1	2.94172	-0.363365	1
ENSG00000106028	SSBP1	8.63653	0.143564	1	7.73348	-0.143564	1
ENSG00000197448	GSTK1	7.34105	-0.122679	1	7.90848	0.122679	1
ENSG00000159840	ZYX	4.88296	0.121057	1	4.44592	-0.121057	1
ENSG00000050327	ARHGEF5	1.3287	-0.0228179	1	1.34586	0.0228179	1
ENSG00000055130	CUL1	0.930088	-0.26139	1	1.11669	0.26139	1
ENSG00000106462	EZH2	1.06296	-0.0338731	1	1.08752	0.0338731	1
ENSG00000155660	PDIA4	5.03244	-0.297472	1	6.12512	0.297472	1
ENSG00000164885	CDK5	1.31209	0.159559	1	1.17086	-0.159559	1
ENSG00000164896	FASTK	2.14252	0.201888	1	1.85004	-0.201888	1
ENSG00000164897	TMUB1	2.55774	0.29911	1	2.06254	-0.29911	1
ENSG00000033050	ABCF2	1.82696	0.35797	1	1.41669	-0.35797	1
ENSG00000013374	NUB1	1.17922	-0.0865125	1	1.25002	0.0865125	1
ENSG00000106615	RHEB	4.9494	-0.0167739	1	4.95843	0.0167739	1
ENSG00000178234	GALNT11	0.747392	-0.487941	1	1.05419	0.487941	1
ENSG00000055609	KMT2C	0.880262	-0.295836	1	1.08335	0.295836	1
ENSG00000105993	DNAJB6	4.96601	-0.234868	1	5.78761	0.234868	1
ENSG00000117868	ESYT2	1.19583	0.284364	1	0.979185	-0.284364	1
ENSG00000104714	ERICH1	0.946697	-0.107351	1	1.02085	0.107351	1
ENSG00000155189	AGPAT5	1.26226	0.266689	1	1.04585	-0.266689	1
ENSG00000164825	DEFB1	7.32445	0.227866	1	6.18762	-0.227866	1
ENSG00000171056	SOX7	2.0927	0.152086	1	1.87087	-0.152086	1
ENSG00000079459	FDFT1	3.90305	-0.0243453	1	3.93341	0.0243453	1
ENSG00000164733	CTSB	24.1657	-0.304353	1	29.4922	0.304353	1
ENSG00000104723	TUSC3	7.49053	-0.00272989	1	7.42514	0.00272989	1
ENSG00000198791	CNOT7	2.90653	-0.144587	1	3.18756	0.144587	1
ENSG00000155975	VPS37A	1.04635	-0.141759	1	1.15419	0.141759	1
ENSG00000003989	SLC7A2	1.61105	0.23434	1	1.36253	-0.23434	1
ENSG00000078674	PCM1	1.87679	0.0418878	1	1.81253	-0.0418878	1
ENSG00000104763	ASAH1	4.13557	-0.81609	1	7.2168	0.81609	1
ENSG00000104611	SH2D4A	1.01313	0.224019	1	0.866683	-0.224019	1
ENSG00000104613	INTS10	1.94322	0.183868	1	1.70003	-0.183868	1
ENSG00000147416	ATP6V1B2	0.91348	-0.866515	1	1.67087	0.866515	1
ENSG00000168476	REEP4	2.15913	0.0710259	1	2.04171	-0.0710259	1
ENSG00000168484	SFTPC	0.0332174	-6.74164	1	5.2626	6.74164	1
ENSG00000168487	BMP1	1.21244	0.846785	1	0.670846	-0.846785	1
ENSG00000120889	TNFRSF10B	1.16261	-0.149195	1	1.28752	0.149195	1
ENSG00000104689	TNFRSF10A	1.04635	-0.0228179	1	1.06252	0.0228179	1
ENSG00000147454	SLC25A37	2.07609	0.0207714	1	2.03337	-0.0207714	1
ENSG00000159167	STC1	9.58323	-0.408225	1	12.5794	0.408225	1
ENSG00000042980	ADAM28	0.714175	-0.959991	1	1.40003	0.959991	1
ENSG00000221914	PPP2R2A	1.41174	-0.351441	1	1.79587	0.351441	1
ENSG00000104765	BNIP3L	2.49131	-0.456838	1	3.3959	0.456838	1
ENSG00000120885	CLU	9.01854	-0.123944	1	9.72102	0.123944	1
ENSG00000147419	CCDC25	2.15913	0.0564088	1	2.06254	-0.0564088	1
ENSG00000120875	DUSP4	8.0054	0.327959	1	6.30845	-0.327959	1
ENSG00000133872	SARAF	9.18462	-0.310489	1	11.2669	0.310489	1
ENSG00000104660	LEPROTL1	2.35844	-0.0527711	1	2.42921	0.0527711	1
ENSG00000104671	DCTN6	2.12592	0.0966257	1	1.97504	-0.0966257	1
ENSG00000197265	GTF2E2	1.146	-0.0124759	1	1.15419	0.0124759	1
ENSG00000147475	ERLIN2	1.22905	-0.0466646	1	1.26669	0.0466646	1
ENSG00000156675	RAB11FIP1	0.963306	-0.397563	1	1.27086	0.397563	1
ENSG00000187840	EIF4EBP1	5.01583	-0.0393871	1	5.10426	0.0393871	1
ENSG00000175324	LSM1	1.69409	0.183902	1	1.48336	-0.183902	1
ENSG00000147535	PLPP5	1.42835	-0.371037	1	1.8417	0.371037	1
ENSG00000147548	NSD3	2.35844	-0.26169	1	2.80839	0.26169	1
ENSG00000169490	TM2D2	1.41174	0.059151	1	1.35003	-0.059151	1
ENSG00000176907	TCIM	1.29548	-0.28128	1	1.57086	0.28128	1
ENSG00000104332	SFRP1	3.27192	0.966294	1	1.65836	-0.966294	1
ENSG00000147533	GOLGA7	1.54461	-0.226452	1	1.80003	0.226452	1
ENSG00000104368	PLAT	8.20471	-0.214278	1	9.41685	0.214278	1
ENSG00000070501	POLB	1.79374	-0.149451	1	1.9792	0.149451	1
ENSG00000078668	VDAC3	5.3314	0.0877207	1	4.96676	-0.0877207	1
ENSG00000176209	SMIM19	1.91	-0.144976	1	2.10004	0.144976	1
ENSG00000168172	HOOK3	0.896871	-0.280377	1	1.09169	0.280377	1
ENSG00000168522	FNTA	2.60757	-0.277458	1	3.13756	0.277458	1
ENSG00000165102	HGSNAT	1.62765	0.253392	1	1.35836	-0.253392	1
ENSG00000164808	SPIDR	1.11278	-0.130112	1	1.21669	0.130112	1
ENSG00000221869	CEBPD	7.77288	-0.190348	1	8.77517	0.190348	1
ENSG00000253729	PRKDC	6.0954	0.228114	1	5.1501	-0.228114	1
ENSG00000104738	MCM4	1.84357	-0.0546667	1	1.9042	0.0546667	1
ENSG00000169139	UBE2V2	4.99922	0.193219	1	4.32925	-0.193219	1
ENSG00000168300	PCMTD1	1.11278	-0.261785	1	1.33336	0.261785	1
ENSG00000023287	RB1CC1	1.66087	0.111832	1	1.5292	-0.111832	1
ENSG00000047249	ATP6V1H	1.64426	-0.240049	1	1.93337	0.240049	1
ENSG00000187735	TCEA1	4.33488	0.0695575	1	4.09174	-0.0695575	1
ENSG00000120992	LYPLA1	4.66705	-0.512623	1	6.59596	0.512623	1
ENSG00000137547	MRPL15	3.37157	-0.0351411	1	3.42507	0.0351411	1
ENSG00000137574	TGS1	1.02974	0.179675	1	0.908351	-0.179675	1
ENSG00000008988	RPS20	14.3333	0.0131087	1	14.0419	-0.0131087	1
ENSG00000170791	CHCHD7	1.528	-0.131117	1	1.6667	0.131117	1
ENSG00000170786	SDR16C5	2.77366	-0.128352	1	3.00839	0.128352	1
ENSG00000137575	SDCBP	2.00966	-0.545351	1	2.91672	0.545351	1
ENSG00000104388	RAB2A	5.59714	-0.0638451	1	5.79178	0.0638451	1
ENSG00000198363	ASPH	2.95635	-0.287195	1	3.57923	0.287195	1
ENSG00000137563	GGH	1.99305	-0.318274	1	2.47088	0.318274	1
ENSG00000179041	RRS1	1.19583	0.523151	1	0.829182	-0.523151	1
ENSG00000245910	SNHG6	6.44418	0.153496	1	5.73344	-0.153496	1
ENSG00000121022	COPS5	3.73696	0.0848341	1	3.49173	-0.0848341	1
ENSG00000067167	TRAM1	1.92661	-0.361907	1	2.46255	0.361907	1
ENSG00000147592	LACTB2	1.51139	-0.0461504	1	1.5542	0.0461504	1
ENSG00000147604	RPL7	59.8578	0.177106	1	52.3052	-0.177106	1
ENSG00000121039	RDH10	1.09618	-1.02282	1	2.22921	1.02282	1
ENSG00000154582	ELOC	7.02549	0.151473	1	6.25845	-0.151473	1
ENSG00000175606	TMEM70	1.7107	-0.0604704	1	1.77503	0.0604704	1
ENSG00000164751	PEX2	1.24565	-0.158595	1	1.38753	0.158595	1
ENSG00000147586	MRPS28	2.19235	0.155948	1	1.9542	-0.155948	1
ENSG00000076554	TPD52	2.44148	-0.00812135	1	2.43755	0.00812135	1
ENSG00000164687	FABP5	128.369	0.25715	1	106.106	-0.25715	1
ENSG00000170323	FABP4	2.74044	-1.89155	1	10.1002	1.89155	1
ENSG00000104231	ZFAND1	2.40826	0.239229	1	2.02504	-0.239229	1
ENSG00000164695	CHMP4C	1.11278	0.175902	1	0.983352	-0.175902	1
ENSG00000176731	RBIS	5.24836	0.143414	1	4.70426	-0.143414	1
ENSG00000176623	RMDN1	1.27887	0.133301	1	1.16252	-0.133301	1
ENSG00000085719	CPNE3	3.28853	-0.0533048	1	3.3834	0.0533048	1
ENSG00000104325	DECR1	1.91	-0.164837	1	2.12921	0.164837	1
ENSG00000253738	OTUD6B-AS1	1.01313	-0.0228179	1	1.02919	0.0228179	1
ENSG00000104413	ESRP1	1.79374	-0.0294206	1	1.82087	0.0294206	1
ENSG00000175305	CCNE2	1.39513	-0.455777	1	1.90837	0.455777	1
ENSG00000156170	NDUFAF6	1.31209	0.0417224	1	1.27086	-0.0417224	1
ENSG00000156467	UQCRB	20.4287	0.083872	1	19.0504	-0.083872	1
ENSG00000156471	PTDSS1	2.55774	0.250492	1	2.13337	-0.250492	1
ENSG00000147649	MTDH	6.92584	-0.215571	1	7.95849	0.215571	1
ENSG00000104341	LAPTM4B	2.22557	0.00142968	1	2.20838	-0.00142968	1
ENSG00000156482	RPL30	135.062	0.120088	1	122.765	-0.120088	1
ENSG00000132541	RIDA	1.04635	0.304757	1	0.845849	-0.304757	1
ENSG00000104375	STK3	1.17922	0.0810179	1	1.11252	-0.0810179	1
ENSG00000164919	COX6C	15.6122	0.222692	1	13.2253	-0.222692	1
ENSG00000147669	POLR2K	4.36809	0.155843	1	3.88341	-0.155843	1
ENSG00000034677	RNF19A	1.22905	-0.617366	1	1.88337	0.617366	1
ENSG00000070756	PABPC1	56.5361	0.0499567	1	53.9552	-0.0499567	1
ENSG00000164924	YWHAZ	16.9575	-0.219164	1	19.5129	0.219164	1
ENSG00000120963	ZNF706	5.79644	0.0436095	1	5.56677	-0.0436095	1
ENSG00000155090	KLF10	1.81035	0.154916	1	1.6167	-0.154916	1
ENSG00000155096	AZIN1	1.44496	-0.298096	1	1.77087	0.298096	1
ENSG00000155097	ATP6V1C1	0.847045	-0.253115	1	1.01252	0.253115	1
ENSG00000164930	FZD6	1.24565	-0.158595	1	1.38753	0.158595	1
ENSG00000164932	CTHRC1	4.46775	-0.238324	1	5.22093	0.238324	1
ENSG00000164934	DCAF13	1.62765	-0.11456	1	1.7542	0.11456	1
ENSG00000164830	OXR1	1.36192	0.0213047	1	1.33753	-0.0213047	1
ENSG00000104408	EIF3E	15.3631	0.0368226	1	14.8044	-0.0368226	1
ENSG00000104412	EMC2	1.97644	-0.0407398	1	2.02087	0.0407398	1
ENSG00000120533	ENY2	4.31827	0.00227312	1	4.27091	-0.00227312	1
ENSG00000147654	EBAG9	1.82696	0.186636	1	1.59586	-0.186636	1
ENSG00000147677	EIF3H	13.6192	0.0758081	1	12.7752	-0.0758081	1
ENSG00000164754	RAD21	2.69061	0.00623817	1	2.65838	-0.00623817	1
ENSG00000147676	MAL2	1.09618	-0.728218	1	1.8167	0.728218	1
ENSG00000172172	MRPL13	3.60409	0.241541	1	3.02089	-0.241541	1
ENSG00000136986	DERL1	1.34531	-0.184902	1	1.52503	0.184902	1
ENSG00000147689	FAM83A	4.50096	-0.193921	1	5.1001	0.193921	1
ENSG00000189376	C8orf76	0.78061	-0.530613	1	1.13335	0.530613	1
ENSG00000156804	FBXO32	1.41174	-0.143448	1	1.5542	0.143448	1
ENSG00000147687	TATDN1	2.10931	0.18928	1	1.83754	-0.18928	1
ENSG00000147684	NDUFB9	9.8988	0.0889386	1	9.20434	-0.0889386	1
ENSG00000104549	SQLE	1.44496	0.151212	1	1.29586	-0.151212	1
ENSG00000136997	MYC	4.60062	0.163908	1	4.06674	-0.163908	1
ENSG00000249859	PVT1	0.996523	-0.0228179	1	1.01252	0.0228179	1
ENSG00000147697	GSDMC	1.47818	0.20694	1	1.27502	-0.20694	1
ENSG00000153310	FAM49B	2.30861	-0.242263	1	2.71255	0.242263	1
ENSG00000129292	PHF20L1	1.51139	0.0871162	1	1.41669	-0.0871162	1
ENSG00000104419	NDRG1	2.19235	-0.912979	1	4.10425	0.912979	1
ENSG00000104472	CHRAC1	1.07957	0.260025	1	0.900017	-0.260025	1
ENSG00000169398	PTK2	1.12939	0.13151	1	1.02919	-0.13151	1
ENSG00000167653	PSCA	0.282348	-2.78658	1	2.03337	2.78658	1
ENSG00000130193	THEM6	1.37852	-0.161882	1	1.53753	0.161882	1
ENSG00000167656	LY6D	12.0911	-0.307865	1	14.8003	0.307865	1
ENSG00000160932	LY6E	18.8675	-0.271346	1	22.5088	0.271346	1
ENSG00000104518	GSDMD	0.930088	-0.470699	1	1.29169	0.470699	1
ENSG00000147813	NAPRT	3.02279	-0.154576	1	3.33756	0.154576	1
ENSG00000104529	EEF1D	28.5172	0.109447	1	26.1213	-0.109447	1
ENSG00000104522	TSTA3	3.2387	-0.267643	1	3.86674	0.267643	1
ENSG00000179950	PUF60	4.28505	0.0691779	1	4.04591	-0.0691779	1
ENSG00000178209	PLEC	2.6574	0.135672	1	2.40005	-0.135672	1
ENSG00000178719	GRINA	7.34105	-0.284902	1	8.85017	0.284902	1
ENSG00000178896	EXOSC4	2.88992	0.0126515	1	2.84172	-0.0126515	1
ENSG00000197858	GPAA1	6.26149	0.00609483	1	6.17095	-0.00609483	1
ENSG00000179091	CYC1	10.5465	0.272561	1	8.6335	-0.272561	1
ENSG00000179526	SHARPIN	2.72383	0.280109	1	2.22504	-0.280109	1
ENSG00000179632	MAF1	1.72731	-0.182016	1	1.95004	0.182016	1
ENSG00000261236	BOP1	1.89339	0.0347696	1	1.83754	-0.0347696	1
ENSG00000185122	HSF1	2.17574	-0.0228179	1	2.19588	0.0228179	1
ENSG00000185803	SLC52A2	1.99305	-0.235812	1	2.33338	0.235812	1
ENSG00000147804	SLC39A4	3.52105	0.311012	1	2.81255	-0.311012	1
ENSG00000160948	VPS28	6.67671	0.0743545	1	6.27512	-0.0743545	1
ENSG00000187954	CYHR1	1.95983	0.279543	1	1.6042	-0.279543	1
ENSG00000167700	MFSD3	1.89339	0.252817	1	1.5792	-0.252817	1
ENSG00000161016	RPL8	153.68	0.134843	1	138.265	-0.134843	1
ENSG00000170619	COMMD5	1.22905	0.194774	1	1.07085	-0.194774	1
ENSG00000172785	CBWD1	1.09618	0.166754	1	0.975019	-0.166754	1
ENSG00000080608	PUM3	1.44496	-0.0711809	1	1.51253	0.0711809	1
ENSG00000147853	AK3	1.36192	-0.44544	1	1.85004	0.44544	1
ENSG00000107020	PLGRKT	1.46157	0.113066	1	1.34586	-0.113066	1
ENSG00000137038	DMAC1	2.02626	0.148207	1	1.8167	-0.148207	1
ENSG00000164985	PSIP1	1.56122	0.202742	1	1.35003	-0.202742	1
ENSG00000155876	RRAGA	1.24565	0.0352851	1	1.21252	-0.0352851	1
ENSG00000147872	PLIN2	0.0830436	-5.22576	1	3.67924	5.22576	1
ENSG00000137154	RPS6	88.1425	0.162237	1	77.814	-0.162237	1
ENSG00000099810	MTAP	2.674	0.0762408	1	2.51671	-0.0762408	1
ENSG00000147889	CDKN2A	6.49401	-0.367386	1	8.29182	0.367386	1
ENSG00000147883	CDKN2B	1.12939	-0.190418	1	1.28752	0.190418	1
ENSG00000165264	NDUFB6	5.5141	0.325893	1	4.35425	-0.325893	1
ENSG00000086061	DNAJA1	3.67053	0.0234052	1	3.57923	-0.0234052	1
ENSG00000122692	SMU1	0.979915	-0.3156	1	1.22086	0.3156	1
ENSG00000086062	B4GALT1	4.06914	0.437897	1	2.97506	-0.437897	1
ENSG00000107262	BAG1	14.3499	0.078655	1	13.4336	-0.078655	1
ENSG00000086065	CHMP5	3.67053	-0.130777	1	3.98341	0.130777	1
ENSG00000165272	AQP3	104.635	-0.251933	1	123.09	0.251933	1
ENSG00000137100	DCTN3	2.32522	0.0860664	1	2.17504	-0.0860664	1
ENSG00000147955	SIGMAR1	1.51139	0.0129041	1	1.4917	-0.0129041	1
ENSG00000165280	VCP	6.37775	0.00939072	1	6.27095	-0.00939072	1
ENSG00000165283	STOML2	3.47122	0.138759	1	3.12506	-0.138759	1
ENSG00000159884	CCDC107	1.81035	0.0650549	1	1.72087	-0.0650549	1
ENSG00000107159	CA9	3.30514	0.560342	1	2.22088	-0.560342	1
ENSG00000198467	TPM2	5.01583	0.387466	1	3.79591	-0.387466	1
ENSG00000137133	HINT2	1.7107	-0.116794	1	1.84587	0.116794	1
ENSG00000122705	CLTA	7.52375	-0.147554	1	8.24599	0.147554	1
ENSG00000137106	GRHPR	2.93974	0.155999	1	2.61672	-0.155999	1
ENSG00000175768	TOMM5	7.00888	0.388813	1	5.29593	-0.388813	1
ENSG00000107371	EXOSC3	1.02974	0.0237247	1	1.01252	-0.0237247	1
ENSG00000147996	CBWD5	1.66087	0.282247	1	1.35836	-0.282247	1
ENSG00000107372	ZFAND5	2.22557	-0.500591	1	3.12923	0.500591	1
ENSG00000135046	ANXA1	16.343	-0.414787	1	21.5379	0.414787	1
ENSG00000134996	OSTF1	2.37505	-0.10082	1	2.52921	0.10082	1
ENSG00000135018	UBQLN1	0.979915	-0.0525652	1	1.01669	0.0525652	1
ENSG00000165119	HNRNPK	11.842	0.0857303	1	11.0335	-0.0857303	1
ENSG00000135047	CTSL	5.21514	-1.06568	1	10.8127	1.06568	1
ENSG00000187742	SECISBP2	1.16261	0.196192	1	1.01252	-0.196192	1
ENSG00000090054	SPTLC1	0.946697	-0.170461	1	1.06669	0.170461	1
ENSG00000185963	BICD2	1.39513	0.25729	1	1.16252	-0.25729	1
ENSG00000131669	NINJ1	1.21244	-0.31321	1	1.5042	0.31321	1
ENSG00000188938	FAM120AOS	0.813827	-0.439658	1	1.10835	0.439658	1
ENSG00000165140	FBP1	0.481653	-1.20868	1	1.13335	1.20868	1
ENSG00000148120	AOPEP	1.01313	0.664592	1	0.637512	-0.664592	1
ENSG00000136943	CTSV	3.96948	0.43699	1	2.90422	-0.43699	1
ENSG00000136938	ANP32B	9.00193	0.198579	1	7.75848	-0.198579	1
ENSG00000095380	NANS	1.56122	-0.642787	1	2.42921	0.642787	1
ENSG00000106803	SEC61B	7.6234	0.0528343	1	7.27097	-0.0528343	1
ENSG00000023318	ERP44	1.36192	-0.627918	1	2.10004	0.627918	1
ENSG00000136897	MRPL50	1.49478	0.185769	1	1.30836	-0.185769	1
ENSG00000070214	SLC44A1	0.847045	-0.52205	1	1.22086	0.52205	1
ENSG00000119318	RAD23B	2.72383	-0.10151	1	2.90006	0.10151	1
ENSG00000136810	TXN	26.9393	0.160839	1	23.813	-0.160839	1
ENSG00000106853	PTGR1	1.89339	-0.111018	1	2.03337	0.111018	1
ENSG00000242616	GNG10	2.39166	0.0776064	1	2.25004	-0.0776064	1
ENSG00000148154	UGCG	1.37852	-0.54638	1	2.00837	0.54638	1
ENSG00000119314	PTBP3	1.57783	-0.134823	1	1.72503	0.134823	1
ENSG00000119471	HSDL2	1.19583	-0.0129024	1	1.20419	0.0129024	1
ENSG00000136868	SLC31A1	0.664349	-0.693172	1	1.08335	0.693172	1
ENSG00000176386	CDC26	0.747392	-0.429993	1	1.01252	0.429993	1
ENSG00000136875	PRPF4	0.930088	-0.11474	1	1.00835	0.11474	1
ENSG00000148229	POLE3	1.27887	0.185769	1	1.12085	-0.185769	1
ENSG00000136888	ATP6V1G1	11.3604	-0.111643	1	12.1377	0.111643	1
ENSG00000119396	RAB14	1.94322	-0.248699	1	2.29588	0.248699	1
ENSG00000148180	GSN	6.49401	-0.176292	1	7.26264	0.176292	1
ENSG00000148175	STOM	5.59714	-0.21906	1	6.45012	0.21906	1
ENSG00000119421	NDUFA8	3.37157	0.296461	1	2.72089	-0.296461	1
ENSG00000148187	MRRF	1.66087	0.238789	1	1.40003	-0.238789	1
ENSG00000095303	PTGS1	1.44496	0.610065	1	0.941685	-0.610065	1
ENSG00000136930	PSMB7	3.83661	0.0970709	1	3.55423	-0.0970709	1
ENSG00000136942	RPL35	52.0517	0.102839	1	47.8884	-0.102839	1
ENSG00000136950	ARPC5L	4.71688	0.0366032	1	4.55425	-0.0366032	1
ENSG00000119414	PPP6C	1.46157	-0.105505	1	1.5667	0.105505	1
ENSG00000044574	HSPA5	12.3237	-0.256676	1	14.5586	0.256676	1
ENSG00000197958	RPL12	102.326	0.253482	1	84.7975	-0.253482	1
ENSG00000136830	NIBAN2	1.56122	-0.146449	1	1.72087	0.146449	1
ENSG00000136877	FPGS	1.16261	0.143936	1	1.05002	-0.143936	1
ENSG00000136908	DPM2	2.17574	0.233674	1	1.83754	-0.233674	1
ENSG00000148334	PTGES2	1.89339	0.252817	1	1.5792	-0.252817	1
ENSG00000148346	LCN2	61.5353	0.117618	1	56.0344	-0.117618	1
ENSG00000171159	C9orf16	5.76323	0.152169	1	5.13343	-0.152169	1
ENSG00000167110	GOLGA2	1.16261	-0.0825241	1	1.22919	0.0825241	1
ENSG00000175854	SWI5	1.04635	0.100665	1	0.975019	-0.100665	1
ENSG00000167112	TRUB2	1.07957	0.0215763	1	1.06252	-0.0215763	1
ENSG00000167113	COQ4	2.34183	0.278306	1	1.9167	-0.278306	1
ENSG00000167118	URM1	1.82696	0.240217	1	1.53753	-0.240217	1
ENSG00000119333	WDR34	3.08922	0.186455	1	2.69172	-0.186455	1
ENSG00000119335	SET	5.19853	0.00853368	1	5.11676	-0.00853368	1
ENSG00000160446	ZDHHC12	2.35844	-0.120334	1	2.54588	0.120334	1
ENSG00000119383	PTPA	1.16261	-0.111475	1	1.25419	0.111475	1
ENSG00000233901	LINC01503	1.12939	0.035858	1	1.10002	-0.035858	1
ENSG00000148335	NTMT1	1.19583	0.0637189	1	1.14169	-0.0637189	1
ENSG00000148344	PTGES	14.7818	-0.0329024	1	14.9503	0.0329024	1
ENSG00000136819	C9orf78	1.26226	-0.251886	1	1.50003	0.251886	1
ENSG00000130707	ASS1	5.11549	-0.0379126	1	5.2001	0.0379126	1
ENSG00000148308	GTF3C5	0.963306	-0.238207	1	1.13752	0.238207	1
ENSG00000148296	SURF6	1.07957	0.505876	1	0.758348	-0.505876	1
ENSG00000148303	RPL7A	147.186	0.268888	1	120.673	-0.268888	1
ENSG00000148290	SURF1	1.21244	-0.356396	1	1.55003	0.356396	1
ENSG00000148291	SURF2	1.64426	0.203186	1	1.42086	-0.203186	1
ENSG00000148248	SURF4	2.44148	-0.00812135	1	2.43755	0.00812135	1
ENSG00000130558	OLFM1	3.2387	-0.255165	1	3.83341	0.255165	1
ENSG00000122140	MRPS2	1.89339	0.268083	1	1.56253	-0.268083	1
ENSG00000165688	PMPCA	1.62765	0.176086	1	1.43336	-0.176086	1
ENSG00000169692	AGPAT2	2.10931	-0.333431	1	2.64172	0.333431	1
ENSG00000233016	SNHG7	2.8567	0.236885	1	2.40421	-0.236885	1
ENSG00000244187	TMEM141	4.20201	0.352998	1	3.2584	-0.352998	1
ENSG00000054148	PHPT1	5.68018	0.104626	1	5.22927	-0.104626	1
ENSG00000107223	EDF1	11.2441	0.063216	1	10.6419	-0.063216	1
ENSG00000159069	FBXW5	1.09618	0.0320441	1	1.07085	-0.0320441	1
ENSG00000148362	PAXX	2.92313	0.157075	1	2.60005	-0.157075	1
ENSG00000107281	NPDC1	0.813827	-0.487486	1	1.14586	0.487486	1
ENSG00000177239	MAN1B1	1.06296	0.0986831	1	0.991686	-0.0986831	1
ENSG00000176978	DPP7	3.38818	-0.00689587	1	3.37506	0.00689587	1
ENSG00000184709	LRRC26	0.847045	-0.621586	1	1.30836	0.621586	1
ENSG00000176101	SSNA1	2.19235	-0.184281	1	2.47505	0.184281	1
ENSG00000188229	TUBB4B	7.95558	0.275818	1	6.50012	-0.275818	1
ENSG00000182154	MRPL41	4.28505	0.0238845	1	4.17508	-0.0238845	1
ENSG00000197070	ARRDC1	1.7107	0.0889072	1	1.60003	-0.0889072	1
ENSG00000067064	IDI1	0.797219	-0.379652	1	1.04169	0.379652	1
ENSG00000067057	PFKP	1.34531	0.0773463	1	1.27086	-0.0773463	1
ENSG00000067082	KLF6	2.40826	-0.263446	1	2.87089	0.263446	1
ENSG00000151632	AKR1C2	1.39513	-0.0687541	1	1.45836	0.0687541	1
ENSG00000173848	NET1	0.91348	-0.400338	1	1.20836	0.400338	1
ENSG00000057608	GDI2	3.35496	-0.00853364	1	3.3459	0.00853364	1
ENSG00000134453	RBM17	1.29548	-0.124179	1	1.40836	0.124179	1
ENSG00000165629	ATP5F1C	5.3314	0.271925	1	4.37092	-0.271925	1
ENSG00000165609	NUDT5	1.82696	0.287782	1	1.48753	-0.287782	1
ENSG00000151465	CDC123	1.46157	0.339173	1	1.15002	-0.339173	1
ENSG00000026025	VIM	3.48783	-1.88621	1	12.7919	1.88621	1
ENSG00000136758	YME1L1	0.896871	-0.421367	1	1.20419	0.421367	1
ENSG00000099246	RAB18	1.04635	0.125433	1	0.958352	-0.125433	1
ENSG00000170759	KIF5B	3.70374	-0.0796491	1	3.87924	0.0796491	1
ENSG00000120616	EPC1	1.01313	0.10483	1	0.941685	-0.10483	1
ENSG00000150093	ITGB1	2.49131	0.0811606	1	2.33754	-0.0811606	1
ENSG00000169813	HNRNPF	7.95558	0.0823644	1	7.43348	-0.0823644	1
ENSG00000165507	DEPP1	0.963306	-0.368994	1	1.24586	0.368994	1
ENSG00000265354	TIMM23	1.76052	-0.123701	1	1.90837	0.123701	1
ENSG00000266412	NCOA4	1.34531	-0.393186	1	1.76253	0.393186	1
ENSG00000263639	MSMB	9.79915	-0.564416	1	14.3336	0.564416	1
ENSG00000264230	ANXA8L1	5.77983	0.546214	1	3.91674	-0.546214	1
ENSG00000265190	ANXA8	5.76323	0.435707	1	4.21675	-0.435707	1
ENSG00000276850	AC245041.2	1.17922	0.807257	1	0.670846	-0.807257	1
ENSG00000107984	DKK1	4.53418	1.10367	1	2.08754	-1.10367	1
ENSG00000122952	ZWINT	1.36192	-0.0907219	1	1.44586	0.0907219	1
ENSG00000122873	CISD1	1.66087	-0.0719655	1	1.73753	0.0719655	1
ENSG00000072401	UBE2D1	1.16261	-0.336595	1	1.46669	0.336595	1
ENSG00000108064	TFAM	1.19583	-0.145876	1	1.32086	0.145876	1
ENSG00000150347	ARID5B	2.54113	-0.0110599	1	2.54172	0.0110599	1
ENSG00000171988	JMJD1C	1.22905	-0.142727	1	1.35419	0.142727	1
ENSG00000165476	REEP3	1.69409	-0.275897	1	2.04171	0.275897	1
ENSG00000096746	HNRNPH3	2.02626	-0.0718252	1	2.11671	0.0718252	1
ENSG00000060339	CCAR1	1.49478	-0.412869	1	1.98337	0.412869	1
ENSG00000165732	DDX21	3.68714	0.119871	1	3.36256	-0.119871	1
ENSG00000122862	SRGN	1.66087	-2.39665	1	8.721	2.39665	1
ENSG00000122958	VPS26A	1.39513	-0.271638	1	1.6792	0.271638	1
ENSG00000156515	HK1	1.11278	-0.00144421	1	1.11252	0.00144421	1
ENSG00000156521	TYSND1	1.02974	0.462609	1	0.745848	-0.462609	1
ENSG00000079332	SAR1A	1.06296	-0.119391	1	1.15419	0.119391	1
ENSG00000180817	PPA1	9.50019	0.310644	1	7.57514	-0.310644	1
ENSG00000148730	EIF4EBP2	1.06296	-0.248378	1	1.26252	0.248378	1
ENSG00000166228	PCBD1	1.87679	-0.0572066	1	1.9417	0.0572066	1
ENSG00000197746	PSAP	9.45036	-0.580097	1	13.9753	0.580097	1
ENSG00000166295	ANAPC16	4.23522	-0.12348	1	4.57092	0.12348	1
ENSG00000168209	DDIT4	58.3797	-0.0626789	1	60.2386	0.0626789	1
ENSG00000122884	P4HA1	1.37852	-0.344746	1	1.74587	0.344746	1
ENSG00000213551	DNAJC9	1.87679	0.0385827	1	1.8167	-0.0385827	1
ENSG00000182180	MRPS16	3.72035	0.156152	1	3.3084	-0.156152	1
ENSG00000138279	ANXA7	1.67748	-0.144808	1	1.84587	0.144808	1
ENSG00000172586	CHCHD1	1.54461	-0.00738782	1	1.54586	0.00738782	1
ENSG00000148660	CAMK2G	1.11278	-0.0121706	1	1.12085	0.0121706	1
ENSG00000122861	PLAU	2.27539	-0.54547	1	3.30006	0.54547	1
ENSG00000156110	ADK	2.14252	0.341338	1	1.6792	-0.341338	1
ENSG00000165637	VDAC2	11.7258	0.174207	1	10.2752	-0.174207	1
ENSG00000165644	COMTD1	2.8567	-0.0144544	1	2.86255	0.0144544	1
ENSG00000138326	RPS24	97.2939	0.178542	1	84.9266	-0.178542	1
ENSG00000108179	PPIF	2.44148	-0.0397767	1	2.49171	0.0397767	1
ENSG00000225484	NUTM2B-AS1	0.946697	-0.13638	1	1.04169	0.13638	1
ENSG00000133678	TMEM254	1.04635	-0.152101	1	1.16252	0.152101	1
ENSG00000122359	ANXA11	2.70722	-0.725962	1	4.44592	0.725962	1
ENSG00000122378	PRXL2A	3.12244	0.106883	1	2.87505	-0.106883	1
ENSG00000165678	GHITM	4.71688	-0.125388	1	5.09593	0.125388	1
ENSG00000148671	ADIRF	5.23175	0.204147	1	4.49592	-0.204147	1
ENSG00000148672	GLUD1	2.62418	0.122647	1	2.39171	-0.122647	1
ENSG00000223482	NUTM2A-AS1	1.22905	0.178095	1	1.08335	-0.178095	1
ENSG00000138138	ATAD1	1.07957	0.0500327	1	1.04169	-0.0500327	1
ENSG00000107798	LIPA	0.78061	-0.38037	1	1.02085	0.38037	1
ENSG00000148688	RPP30	0.963306	-0.100177	1	1.03335	0.100177	1
ENSG00000198060	2021-03-05	1.07957	-0.421367	1	1.44586	0.421367	1
ENSG00000138119	MYOF	1.09618	-0.36187	1	1.40836	0.36187	1
ENSG00000107438	PDLIM1	3.96948	0.519938	1	2.74172	-0.519938	1
ENSG00000077147	TM9SF3	0.813827	-0.439658	1	1.10835	0.439658	1
[truncated: 1,897 more rows]

## Sheet: up-DEG of human MNT (Fig 2G)
Category	Term	Count	%	PValue	Genes	List Total	Pop Hits	Pop Total	Fold Enrichment	Bonferroni	Benjamini	FDR
KEGG_PATHWAY	hsa05016:Huntington's disease	17	8.58586	2.96e-08	POLR2J3, NDUFA4, CLTB, CLTA, COX7A2, SOD2, NDUFS8, UQCRQ, NDUFS6, UQCRC1, VDAC2, CYCS, VDAC1, CYC1, SLC25A5, NDUFV2, POLR2L	107	192	6879	5.69232	4.94e-06	4.94e-06	4.79e-06
KEGG_PATHWAY	hsa05012:Parkinson's disease	12	6.06061	1.02e-05	NDUFS8, UQCRQ, NDUFS6, NDUFA4, UQCRC1, VDAC2, CYCS, COX7A2, VDAC1, CYC1, SLC25A5, NDUFV2	107	142	6879	5.43293	0.00170625	0.000854	0.000828
KEGG_PATHWAY	hsa04932:Non-alcoholic fatty liver disease (NAFLD)	11	5.55556	0.000101	NDUFS8, UQCRQ, NDUFS6, NDUFA4, UQCRC1, CYCS, COX7A2, CYC1, RAC1, ADIPOR1, NDUFV2	107	151	6879	4.68336	0.0167339	0.00562488	0.00545648
KEGG_PATHWAY	hsa05010:Alzheimer's disease	10	5.05051	0.00107662	NDUFS8, UQCRQ, NDUFS6, NDUFA4, UQCRC1, CYCS, COX7A2, CYC1, NDUFV2, GAPDH	107	168	6879	3.82677	0.16464	0.0449488	0.043603
KEGG_PATHWAY	hsa04115:p53 signaling pathway	6	3.0303	0.00357836	CDKN1A, CDKN2A, PERP, EI24, CYCS, SFN	107	67	6879	5.75729	0.450451	0.116413	0.112928
KEGG_PATHWAY	hsa00190:Oxidative phosphorylation	8	4.0404	0.00429418	NDUFS8, UQCRQ, NDUFS6, NDUFA4, UQCRC1, COX7A2, CYC1, NDUFV2	107	133	6879	3.86705	0.512601	0.116413	0.112928
KEGG_PATHWAY	hsa01230:Biosynthesis of amino acids	6	3.0303	0.00487959	PKM, TALDO1, ENO1, ALDOA, GLUL, GAPDH	107	72	6879	5.35748	0.558195	0.116413	0.112928
KEGG_PATHWAY	hsa04260:Cardiac muscle contraction	6	3.0303	0.00580479	TPM4, UQCRQ, UQCRC1, COX7A2, CYC1, ATP1A1	107	75	6879	5.14318	0.621759	0.121175	0.117547
KEGG_PATHWAY	hsa04141:Protein processing in endoplasmic reticulum	8	4.0404	0.0151792	RPN2, TUSC3, SEC61G, CANX, BAG1, P4HB, CALR, PDIA6	107	169	6879	3.0433	0.922259	0.281659	0.273226
KEGG_PATHWAY	hsa00010:Glycolysis / Gluconeogenesis	5	2.52525	0.0194383	LDHA, PKM, ENO1, ALDOA, GAPDH	107	67	6879	4.79774	0.962303	0.32462	0.314901
KEGG_PATHWAY	hsa04610:Complement and coagulation cascades	5	2.52525	0.0214209	CD59, PLAT, CD46, CD55, CFB	107	69	6879	4.65868	0.973114	0.325208	0.315471
KEGG_PATHWAY	hsa04145:Phagosome	7	3.53535	0.0278889	TUBA1C, LAMP1, SEC61G, TUBB, CANX, RAC1, CALR	107	150	6879	3.00019	0.991117	0.384213	0.372709
KEGG_PATHWAY	hsa01200:Carbon metabolism	6	3.0303	0.0299088	PKM, MDH2, TALDO1, ENO1, ALDOA, GAPDH	107	113	6879	3.41361	0.993724	0.384213	0.372709
KEGG_PATHWAY	hsa05166:HTLV-I infection	9	4.54545	0.0416757	CDKN1A, CDKN2A, CANX, VDAC2, VDAC1, CALR, SLC25A5, ETS2, RAN	107	254	6879	2.27798	0.999182	0.497131	0.482247
