# Supplementary material for: Single-cell RNA sequencing uncovers a neuron-like macrophage subset associated with cancer pain
Source: Sci Adv. 2022 Oct 7;8(40):eabn5535. doi: 10.1126/sciadv.abn5535 (PMC9544324; doi:10.1126/sciadv.abn5535)
Supplement: Supplementary file 2 — Files S1 to S3 [file sciadv.abn5535_files_s1_to_s3.zip › sciadv.abn5535_file_s3.xlsx]

## Sheet: GO of Smad3-ChIP (Fig. 6G)
Category	Term	Count	%	PValue	Genes	List Total	Pop Hits	Pop Total	Fold Enrichment	Bonferroni	Benjamini	FDR
GOTERM_BP_DIRECT	GO:0045944~positive regulation of transcription from RNA polymerase II promoter	22	11.4583	0.000189115	MEF2A, TFAP2C, KLF12, ONECUT3, CITED2, NOG, EN2, ADRB2, BMP7, BMP3, KLF5, CREB3L1, NTF3, F2RL1, TAF4B, TCF3, LPIN1, LPIN2, SOX4, HES5, ATOH1, CDON	161	995	18082	2.48325	0.197299	0.178977	0.178823
GOTERM_BP_DIRECT	GO:0045666~positive regulation of neuron differentiation	7	3.64583	0.00030805	MAP1B, VWC2, TCF3, BMP7, ATOH1, CYB5D2, CDON	161	103	18082	7.63276	0.300933	0.178977	0.178823
GOTERM_BP_DIRECT	GO:0007399~nervous system development	12	6.25	0.000543738	MEF2A, FGF14, CHL1, CNTN6, MAP1B, NTF3, OTP, PEX2, TCF3, ATOH1, HES5, CYB5D2	161	377	18082	3.57487	0.46847	0.210608	0.210427
GOTERM_BP_DIRECT	GO:0030154~cell differentiation	17	8.85417	0.00153277	MEF2A, TFAP2C, ONECUT3, CITED2, NOG, OTP, BMP7, DUSP6, HILS1, BMP3, CDK6, CHL1, TAF4B, TLL1, TCF3, HES5, ATOH1	161	780	18082	2.44779	0.831773	0.445269	0.444885
GOTERM_BP_DIRECT	GO:0000122~negative regulation of transcription from RNA polymerase II promoter	16	8.33333	0.00208643	MEF2A, TCERG1, KLF12, TLE1, CITED2, NOG, PEX2, PHF21A, FERD3L, KLF5, CDK6, AEBP2, BCOR, TCF3, LPIN1, HES5	161	729	18082	2.46498	0.911695	0.484885	0.484468
GOTERM_BP_DIRECT	GO:0000002~mitochondrial genome maintenance	3	1.5625	0.00406103	MEF2A, PIF1, SLC25A33	161	11	18082	30.6302	0.99116	0.705617	0.70501
GOTERM_BP_DIRECT	GO:0006351~transcription, DNA-templated	29	15.1042	0.00425071	TCERG1, ONECUT3, ZBTB46, CITED2, CTNND2, FOXI2, OTP, LIMD1, PHF21A, FERD3L, SFR1, CREB3L1, TWISTNB, SOX4, ATOH1, HES5, MEF2A, KLF12, TFAP2C, TLE1, KCTD1, HILS1, KLF5, AEBP2, TAF4B, BCOR, TCF3, LPIN1, LPIN2	161	1885	18082	1.72785	0.992916	0.705617	0.70501
GOTERM_BP_DIRECT	GO:0006355~regulation of transcription, DNA-templated	33	17.1875	0.00517628	TCERG1, ZFP825, ONECUT3, ZBTB46, CITED2, CTNND2, FOXI2, OTP, LIMD1, PHF21A, FERD3L, PDLIM1, SFR1, CREB3L1, SOX4, ATOH1, HES5, MEF2A, KLF12, TFAP2C, TLE1, GM21964, EN2, KCTD1, B230307C23RIK, HILS1, KLF5, AEBP2, TAF4B, BCOR, TCF3, LPIN1, LPIN2	161	2279	18082	1.62626	0.997596	0.751854	0.751207
GOTERM_BP_DIRECT	GO:0001666~response to hypoxia	7	3.64583	0.0072983	PDLIM1, CAMK2D, CITED2, MB, ATM, LIMD1, SOX4	161	192	18082	4.09466	0.999799	0.869951	0.869203
GOTERM_BP_DIRECT	GO:0048468~cell development	4	2.08333	0.0093012	BMP3, TCF3, BMP7, FERD3L	161	49	18082	9.16821	0.999981	0.869951	0.869203
GOTERM_BP_DIRECT	GO:0001841~neural tube formation	3	1.5625	0.0096986	CITED2, IPMK, SOX4	161	17	18082	19.8195	0.999988	0.869951	0.869203
GOTERM_BP_DIRECT	GO:0043122~regulation of I-kappaB kinase/NF-kappaB signaling	3	1.5625	0.0096986	ZFAND6, F2RL1, LIME1	161	17	18082	19.8195	0.999988	0.869951	0.869203
GOTERM_BP_DIRECT	GO:0007275~multicellular organism development	18	9.375	0.00973267	MEF2A, RTL1, CITED2, CTNND2, NOG, EN2, OTP, BMP7, HILS1, BMP3, FLRT2, CHL1, CREB3L1, TNFRSF14, TLL1, HES5, ATOH1, WLS	161	1029	18082	1.96462	0.999988	0.869951	0.869203
GOTERM_BP_DIRECT	GO:0007411~axon guidance	6	3.125	0.0105132	FLRT2, CHL1, NOG, NTF3, BMP7, ATOH1	161	149	18082	4.52257	0.999995	0.872597	0.871846
GOTERM_BP_DIRECT	GO:0030902~hindbrain development	3	1.5625	0.0189034	EN2, BMP7, WLS	161	24	18082	14.0388	1	1	1
GOTERM_BP_DIRECT	GO:0021987~cerebral cortex development	4	2.08333	0.0224099	AFDN, TFAP2C, ATOH1, CDON	161	68	18082	6.6065	1	1	1
GOTERM_BP_DIRECT	GO:0006357~regulation of transcription from RNA polymerase II promoter	9	4.6875	0.0251594	TFAP2C, KLF5, TLE1, CITED2, ONECUT3, TAF4B, TCF3, LPIN1, LIME1	161	397	18082	2.54608	1	1	1
GOTERM_BP_DIRECT	GO:1901843~positive regulation of high voltage-gated calcium channel activity	2	1.04167	0.026313	CACNB2, FGF14	161	3	18082	74.8737	1	1	1
GOTERM_BP_DIRECT	GO:0042668~auditory receptor cell fate determination	2	1.04167	0.026313	ATOH1, HES5	161	3	18082	74.8737	1	1	1
GOTERM_BP_DIRECT	GO:0045664~regulation of neuron differentiation	3	1.5625	0.0305939	NTF3, ATOH1, CDON	161	31	18082	10.8688	1	1	1
GOTERM_BP_DIRECT	GO:0070093~negative regulation of glucagon secretion	2	1.04167	0.0349302	CRH, CARTPT	161	4	18082	56.1553	1	1	1
GOTERM_BP_DIRECT	GO:0051216~cartilage development	4	2.08333	0.0362381	BMP3, NOG, BMP7, HES5	161	82	18082	5.47856	1	1	1
GOTERM_BP_DIRECT	GO:0001707~mesoderm formation	3	1.5625	0.038262	NOG, BMP7, WLS	161	35	18082	9.62662	1	1	1
GOTERM_BP_DIRECT	GO:0040007~growth	3	1.5625	0.0402822	BMP3, RFTN1, BMP7	161	36	18082	9.35921	1	1	1
GOTERM_BP_DIRECT	GO:0030177~positive regulation of Wnt signaling pathway	3	1.5625	0.0423419	ATP6AP2, SOX4, WLS	161	37	18082	9.10626	1	1	1
GOTERM_BP_DIRECT	GO:0030501~positive regulation of bone mineralization	3	1.5625	0.0423419	KL, ADRB2, BMP7	161	37	18082	9.10626	1	1	1
GOTERM_BP_DIRECT	GO:0008306~associative learning	3	1.5625	0.0423419	CRH, ADRB2, TACR1	161	37	18082	9.10626	1	1	1
GOTERM_BP_DIRECT	GO:0007420~brain development	6	3.125	0.0432236	NOG, NTF3, ATM, EML1, ATOH1, HES5	161	216	18082	3.11974	1	1	1
GOTERM_BP_DIRECT	GO:0032869~cellular response to insulin stimulus	4	2.08333	0.0432353	RAB10, SORBS1, LPIN1, SLC25A33	161	88	18082	5.10503	1	1	1
GOTERM_BP_DIRECT	GO:0002741~positive regulation of cytokine secretion involved in immune response	2	1.04167	0.0434715	F2RL1, TNFRSF14	161	5	18082	44.9242	1	1	1
GOTERM_BP_DIRECT	GO:0060412~ventricular septum morphogenesis	3	1.5625	0.0444403	CITED2, NOG, SOX4	161	38	18082	8.86662	1	1	1
GOTERM_BP_DIRECT	GO:0048167~regulation of synaptic plasticity	3	1.5625	0.053204	FGF14, CTNND2, PLK2	161	42	18082	8.02218	1	1	1
GOTERM_BP_DIRECT	GO:0008543~fibroblast growth factor receptor signaling pathway	3	1.5625	0.0554835	KL, FGF14, FLRT2	161	43	18082	7.83562	1	1	1
GOTERM_BP_DIRECT	GO:0002244~hematopoietic progenitor cell differentiation	4	2.08333	0.0562746	SAMD9L, CDK6, CITED2, EML1	161	98	18082	4.5841	1	1	1
GOTERM_BP_DIRECT	GO:0045656~negative regulation of monocyte differentiation	2	1.04167	0.0603296	CDK6, ZBTB46	161	7	18082	32.0887	1	1	1
GOTERM_BP_DIRECT	GO:0043405~regulation of MAP kinase activity	2	1.04167	0.0603296	TRIB2, LIME1	161	7	18082	32.0887	1	1	1
GOTERM_BP_DIRECT	GO:0034141~positive regulation of toll-like receptor 3 signaling pathway	2	1.04167	0.0603296	PELI1, F2RL1	161	7	18082	32.0887	1	1	1
GOTERM_BP_DIRECT	GO:0030514~negative regulation of BMP signaling pathway	3	1.5625	0.0625218	HTRA3, NOG, VWC2	161	46	18082	7.3246	1	1	1
GOTERM_BP_DIRECT	GO:0035019~somatic stem cell population maintenance	3	1.5625	0.0625218	TFAP2C, NOG, SOX4	161	46	18082	7.3246	1	1	1
GOTERM_BP_DIRECT	GO:0010942~positive regulation of cell death	3	1.5625	0.0673731	CRH, BMP7, DUSP6	161	48	18082	7.01941	1	1	1
GOTERM_BP_DIRECT	GO:0051057~positive regulation of small GTPase mediated signal transduction	2	1.04167	0.0686476	SOS2, CDON	161	8	18082	28.0776	1	1	1
GOTERM_BP_DIRECT	GO:0061384~heart trabecula morphogenesis	2	1.04167	0.0768923	NOG, BMP7	161	9	18082	24.9579	1	1	1
GOTERM_BP_DIRECT	GO:0034058~endosomal vesicle fusion	2	1.04167	0.0768923	SAMD9L, ANKFY1	161	9	18082	24.9579	1	1	1
GOTERM_BP_DIRECT	GO:0060563~neuroepithelial cell differentiation	2	1.04167	0.0768923	AFDN, SOX4	161	9	18082	24.9579	1	1	1
GOTERM_BP_DIRECT	GO:0043065~positive regulation of apoptotic process	7	3.64583	0.077593	RPS29, NTF3, ATM, ADRB2, BMP7, DUSP6, SOX4	161	335	18082	2.34679	1	1	1
GOTERM_BP_DIRECT	GO:0001649~osteoblast differentiation	4	2.08333	0.0788801	COL1A1, BMP3, CREB3L1, NOG	161	113	18082	3.9756	1	1	1
GOTERM_BP_DIRECT	GO:0009062~fatty acid catabolic process	2	1.04167	0.0850646	LPIN1, LPIN2	161	10	18082	22.4621	1	1	1
GOTERM_BP_DIRECT	GO:0045668~negative regulation of osteoblast differentiation	3	1.5625	0.0879261	CDK6, NOG, LIMD1	161	56	18082	6.01664	1	1	1
GOTERM_BP_DIRECT	GO:0048762~mesenchymal cell differentiation	2	1.04167	0.093165	NOG, BMP7	161	11	18082	20.4201	1	1	1
GOTERM_BP_DIRECT	GO:0034145~positive regulation of toll-like receptor 4 signaling pathway	2	1.04167	0.093165	PELI1, F2RL1	161	11	18082	20.4201	1	1	1
GOTERM_BP_DIRECT	GO:0045760~positive regulation of action potential	2	1.04167	0.093165	NPS, TACR1	161	11	18082	20.4201	1	1	1
GOTERM_BP_DIRECT	GO:0007219~Notch signaling pathway	4	2.08333	0.0993681	CDK6, CNTN6, ATOH1, HES5	161	125	18082	3.59394	1	1	1
