# Supplementary material for: Single-cell RNA sequencing uncovers a neuron-like macrophage subset associated with cancer pain
Source: Sci Adv. 2022 Oct 7;8(40):eabn5535. doi: 10.1126/sciadv.abn5535 (PMC9544324; doi:10.1126/sciadv.abn5535)
Supplement: Supplementary file 3 — Movies S1 and S2 [file sciadv.abn5535_movies_s1_and_s2.zip]

Archive with 2 entries (2 files):
- sciadv.abn5535_movie_s1.mp4
- sciadv.abn5535_movie_s2.mp4
